# Supplementary material for: Mutant p53 sustains serine-glycine synthesis and essential amino acids intake promoting breast cancer growth
Source: Nat Commun. 2023 Oct 25;14:6777. doi: 10.1038/s41467-023-42458-1 (PMC10600207; doi:10.1038/s41467-023-42458-1)
Supplement: Supplementary file 4 — Source Data [file 41467_2023_42458_MOESM4_ESM.xlsx]

## Sheet: Fig. 1
Fig. 1a
	siCTL				siP53
Ala	0.0025	0.003	0.0025	0.0035	0.0029	0.0029	0.0049	0.003
Arg	0.0353	0.0386	0.0544	0.0388	0.053	0.0381	0.0474	0.0335
Asp	0.0856	0.0881	0.055	0.0686	0.0688	0.0584	0.0471	0.0845
Gln	0.0015	0.0011	0.0009	0.002	0.0006	0.0014	0.0021	0.0015
Glu	0.0165	0.0169	0.012	0.0202	0.0148	0.0182	0.016	0.02
Gly	0.0404	0.0401	0.0422	0.045	0.0272	0.0218	0.0302	0.0371
Pro	0.0053	0.0063	0.0079	0.0093	0.0039	0.0073	0.0087	0.0073
Ser	0.0223	0.0227	0.0222	0.0357	0.0178	0.0135	0.0128	0.021
Fig. 1c
	MDA-MB-231			MDA-MB-468			SUM-149
SLC7A5	0.2447	0.4667	0.3544	0.133	0.117	0.1487	0.698	0.55167	0.09917
SLC3A2	0.5327	0.6547	0.6879	0.155	0.111	0.545	0.574	0.3079	0.1089
SLC1A5	0.4422	0.4965	0.5082	0.401	0.377	0.2448	0.429	0.3223	0.0653
PHGDH	0.595	0.695	0.754	0.194	0.145	0.455	0.625	0.666	0.611
PSAT1	0.2706	0.23377	0.372	0.128	0.031	0.118	0.57	0.5989	0.41
PSPH	0.565	0.812	0.424	0.274	0.054	0.483	0.56	0.43	0.15
TP53	0.1843	0.056	0.0465	0.087	0.017	0.0719	0.25241	0.04276	0.01574
Fig. 1e
	Leu M6	AVG	SD
siCTL	0.305926
	0.308353
	0.432592
	0.45045	0.37433	0.0779333
siP53	0.153043
	0.172701
	0.163419
	0.152466	0.160407	0.0096176
JPH203	0.207484
	0.155258
	0.167407
	0.174964	0.176278	0.0223315
Fig. 1f
	siCTL				siP53
MDA-MB-231	100	100	100	100	11.6839	75.8474	53.8762	53.8179
MDA-MB-468	100	100	100	100	12.2768	36.5595	75.1145	16.7253
SUM-149	100	100	100	100	67.9776	59.8257	44.4069	80.4226

## Sheet: RNAseq DEGs Fig. 1
List of significant DEGs from RNA-seq data comparing MDA-MB-231 cells transfected with sip53 or siCTL. DEGs have been calculated using the R package edgeR and sorted in increasing logFC order. Exact test p-value (FDR) cutoff 0.05.
GeneSymbols	baseMean	log2FoldChange	lfcSE	stat	pvalue	padj
AKAP12	1655.72	-2.35852	0.111995	-21.0591	1.88863e-98	7.53753e-95
TP53	3557.82	-2.30722	0.130075	-17.7376	2.14794e-70	2.85748e-67
COL12A1	4301.64	-1.67793	0.100226	-16.7415	6.53172e-63	5.48802e-60
SKP2	1319.02	-1.96916	0.131316	-14.9955	7.85181e-51	3.79837e-48
ASUN	1060.78	-1.84591	0.127593	-14.4672	1.95291e-47	7.42293e-45
SLC25A24	5029.84	-1.47329	0.103699	-14.2073	8.25768e-46	2.94526e-43
GXYLT1	1206.3	-1.56223	0.109963	-14.2069	8.30223e-46	2.94526e-43
CASC5	1979.82	-1.51429	0.107126	-14.1357	2.289e-45	7.61284e-43
FBXW11	2748.68	-1.30785	0.0948664	-13.7862	3.08649e-43	9.29674e-41
ICMT	5100.17	-1.85228	0.136065	-13.6132	3.34278e-42	9.20072e-40
PPIP5K2	2390.35	-1.37463	0.10232	-13.4345	3.79477e-41	9.77093e-39
FSTL1	6127.51	-1.50637	0.112602	-13.3779	8.14512e-41	2.0317e-38
CARNMT1	540.199	-1.80446	0.134922	-13.3741	8.56983e-41	2.10475e-38
FOPNL	1603.12	-1.49729	0.114027	-13.131	2.18767e-39	4.59525e-37
HELLS	2194.66	-1.45553	0.111166	-13.0933	3.59635e-39	7.36052e-37
FAM126A	1993.51	-1.28985	0.0985381	-13.0898	3.76492e-39	7.608e-37
C12orf49	2612.81	-1.36195	0.106324	-12.8095	1.45033e-37	2.63998e-35
G3BP1	8817.72	-1.27004	0.0993536	-12.783	2.04046e-37	3.65999e-35
LYPD6	730.335	-1.70955	0.134141	-12.7444	3.35071e-37	5.81422e-35
HPRT1	1076.97	-1.60777	0.126221	-12.7378	3.64455e-37	6.25608e-35
PM20D2	1603.7	-1.3125	0.103475	-12.6843	7.22771e-37	1.20191e-34
NEGR1	632.721	-2.14588	0.171458	-12.5155	6.14217e-36	9.70828e-34
MAD2L1	2233.7	-1.50271	0.122349	-12.2821	1.12982e-34	1.63968e-32
ARHGAP19	1149.2	-1.54085	0.126082	-12.221	2.40188e-34	3.33422e-32
ERLIN2	1687.27	-1.32125	0.111038	-11.8991	1.1962e-32	1.51557e-30
ATAD2	9148.1	-1.33237	0.112638	-11.8288	2.77124e-32	3.42946e-30
RAB14	3950.03	-1.17116	0.0993559	-11.7875	4.52803e-32	5.51797e-30
ARPIN	1173.57	-1.34556	0.115025	-11.698	1.30432e-31	1.53104e-29
MATN3	99.2101	-3.1735	0.279803	-11.3419	8.13275e-30	8.71351e-28
ADGRG6	3524.99	-1.14583	0.101109	-11.3327	9.03835e-30	9.55552e-28
MYBL1	2188.75	-1.08924	0.0968238	-11.2497	2.3242e-29	2.39378e-27
SLC25A30	792.799	-1.30516	0.116126	-11.2391	2.61929e-29	2.68041e-27
BRIP1	1864.02	-1.18453	0.105582	-11.2191	3.28692e-29	3.32104e-27
CACYBP	4968.61	-1.33145	0.118999	-11.1888	4.62775e-29	4.58865e-27
HNRNPAB	9648.67	-1.29709	0.11628	-11.1549	6.77667e-29	6.63698e-27
PRKDC	11490.5	-0.999303	0.0899728	-11.1067	1.1636e-28	1.1258e-26
ADAM9	9323.33	-1.17466	0.106107	-11.0705	1.74377e-28	1.66692e-26
RFC3	1741.25	-1.18287	0.106994	-11.0554	2.064e-28	1.96129e-26
SERTAD2	4035.52	-1.04407	0.0945219	-11.0458	2.29689e-28	2.15691e-26
EMP1	11019.7	-1.31442	0.119338	-11.0143	3.26217e-28	3.01025e-26
OAS3	1742.34	-1.42872	0.130185	-10.9745	5.06753e-28	4.62274e-26
RHNO1	1133.09	-1.38589	0.126469	-10.9583	6.06054e-28	5.49718e-26
GGCT	1971.23	-1.2307	0.112343	-10.9549	6.29626e-28	5.64682e-26
MYLK	1537.15	-1.2822	0.117193	-10.9409	7.34655e-28	6.51557e-26
SOAT1	4199.59	-1.10677	0.101442	-10.9103	1.02903e-27	9.02606e-26
TRIM14	1449.4	-1.29058	0.118337	-10.9059	1.07967e-27	9.36735e-26
FAM169A	263.494	-1.77141	0.164477	-10.77	4.77125e-27	4.00885e-25
ZNF788	1330.26	-1.12702	0.104986	-10.7349	6.97993e-27	5.80352e-25
DAZAP2	4045.35	-1.14342	0.106858	-10.7004	1.0136e-26	8.34078e-25
MIS18BP1	3949.23	-1.07827	0.10177	-10.5951	3.13913e-26	2.49319e-24
CAMK1	625.627	-1.38744	0.131233	-10.5723	4.00667e-26	3.13541e-24
MAOA	812.065	-1.52933	0.14487	-10.5566	4.7357e-26	3.66994e-24
NUDT15	1746.14	-1.51722	0.144238	-10.5189	7.06884e-26	5.34819e-24
NKIRAS1	817.441	-1.28504	0.122274	-10.5095	7.80668e-26	5.87858e-24
PARP1	8395.37	-1.27386	0.121889	-10.451	1.44937e-25	1.07618e-23
DSCC1	1149.69	-1.55095	0.14841	-10.4504	1.45921e-25	1.07846e-23
PSAT1	4556.47	-1.39454	0.133878	-10.4165	2.08394e-25	1.51218e-23
BLM	945.744	-1.40006	0.134977	-10.3726	3.30322e-25	2.35414e-23
ZNRD1	628.448	-1.49172	0.144301	-10.3376	4.7656e-25	3.35146e-23
SEPT11	6937.82	-1.0063	0.0974206	-10.3295	5.18474e-25	3.63022e-23
TOR1B	1698.27	-1.09646	0.106312	-10.3135	6.1219e-25	4.26769e-23
BRCA2	1116.03	-1.06892	0.103768	-10.301	6.97292e-25	4.81886e-23
MESDC1	864.158	-1.29831	0.126171	-10.2901	7.80732e-25	5.37225e-23
P3H2	3797.95	-1.26635	0.12319	-10.2797	8.69948e-25	5.93498e-23
DEPDC1	3877.91	-1.04894	0.102098	-10.2739	9.24017e-25	6.27703e-23
ARHGAP11A	3856.18	-1.13751	0.111565	-10.1959	2.06788e-24	1.38704e-22
CCNE2	1030.93	-1.57828	0.15592	-10.1224	4.39616e-24	2.84131e-22
RAVER2	549.831	-1.27397	0.125914	-10.1178	4.60834e-24	2.96644e-22
POLR3G	621.821	-1.3086	0.129378	-10.1146	4.76176e-24	3.05288e-22
TMEM30A	6375.87	-1.11837	0.11076	-10.0973	5.68109e-24	3.62772e-22
POLE2	1324.88	-1.26865	0.126235	-10.0499	9.19325e-24	5.77799e-22
LPAR1	4234.06	-1.01566	0.101434	-10.013	1.33669e-23	8.25455e-22
PLAU	17995.1	-0.942425	0.0941221	-10.0128	1.33922e-23	8.25455e-22
APOL6	1232.81	-1.23146	0.123237	-9.99261	1.64197e-23	9.96668e-22
HPSE	818.322	-1.31728	0.132133	-9.96934	2.07597e-23	1.2459e-21
MED20	2365.54	-1.02601	0.103225	-9.93948	2.80286e-23	1.67584e-21
MCM10	2410.83	-1.44229	0.145178	-9.93461	2.94322e-23	1.75319e-21
NUP205	5493.64	-0.961415	0.0967856	-9.93345	2.97764e-23	1.7671e-21
DIAPH3	3242.24	-1.09685	0.110722	-9.90635	3.90655e-23	2.2928e-21
MMS22L	1140.36	-1.11551	0.1128	-9.88929	4.63312e-23	2.70927e-21
MKI67	19834.3	-0.954027	0.0965391	-9.88228	4.9689e-23	2.87404e-21
CYP24A1	747.599	-1.42173	0.144587	-9.83305	8.11244e-23	4.59244e-21
SUSD5	570.354	-1.52011	0.154933	-9.81142	1.0054e-22	5.67145e-21
NNMT	455.268	-1.45597	0.148416	-9.81004	1.0193e-22	5.72963e-21
PHLDB2	2146.74	-0.995744	0.101671	-9.79376	1.19757e-22	6.6846e-21
KIF15	2672.92	-1.13641	0.116233	-9.77693	1.41429e-22	7.86682e-21
DNA2	1259.56	-1.19617	0.12238	-9.77424	1.45238e-22	8.05064e-21
SLC9A6	816.245	-1.19747	0.122675	-9.76135	1.64953e-22	9.04916e-21
C18orf54	762.186	-1.20352	0.123501	-9.74505	1.93682e-22	1.04811e-20
SPDL1	3805.99	-1.16828	0.119897	-9.74403	1.95633e-22	1.0551e-20
WDR76	1467.61	-1.28054	0.131652	-9.72669	2.32019e-22	1.24294e-20
RMI1	1093.92	-1.12097	0.115567	-9.6997	3.02379e-22	1.5984e-20
TCAF1	1619.81	-1.00268	0.103463	-9.69122	3.28568e-22	1.73111e-20
CDCA7	1294.93	-1.19375	0.123509	-9.66527	4.23509e-22	2.21669e-20
HSDL2	3255.16	-1.04957	0.108601	-9.66445	4.26915e-22	2.22721e-20
FAR1	3408.38	-1.00555	0.10414	-9.65582	4.64445e-22	2.40727e-20
PPA1	5071.46	-0.943785	0.0978069	-9.64947	4.94106e-22	2.55272e-20
TRABD2A	510.484	-1.40119	0.145241	-9.6473	5.04673e-22	2.5989e-20
MELK	4879.71	-1.20584	0.125017	-9.64535	5.14332e-22	2.64013e-20
WDHD1	2852.73	-1.02669	0.106819	-9.61143	7.15469e-22	3.62595e-20
MB21D1	944.392	-1.22816	0.127935	-9.59989	8.00276e-22	4.04291e-20
CENPK	1643.88	-1.01268	0.105792	-9.57241	1.04446e-21	5.21056e-20
DLAT	3137.2	-0.994324	0.104455	-9.51912	1.74648e-21	8.63182e-20
CHORDC1	2030.61	-0.993381	0.104399	-9.51527	1.81241e-21	8.93005e-20
EIF5B	9916.79	-0.914903	0.0962145	-9.509	1.92505e-21	9.45585e-20
HSPA4L	1257.78	-1.15892	0.122134	-9.48897	2.33328e-21	1.13217e-19
NDC1	6548.71	-0.940273	0.0993934	-9.46012	3.07604e-21	1.48806e-19
RRM2	7950.13	-1.27401	0.13483	-9.44904	3.41965e-21	1.64928e-19
TIPIN	727.016	-1.31002	0.139129	-9.41582	4.69402e-21	2.23687e-19
ABHD5	1632.05	-1.06803	0.113462	-9.41315	4.81506e-21	2.28773e-19
MAGT1	4679.35	-0.921166	0.098326	-9.36849	7.35783e-21	3.46491e-19
ERI1	1683.52	-0.994371	0.106324	-9.3523	8.57582e-21	4.01479e-19
RPL22L1	1791.22	-1.16028	0.124094	-9.34997	8.76693e-21	4.09125e-19
SLC25A20	497.062	-1.26615	0.135936	-9.31433	1.22722e-20	5.66226e-19
DDAH1	4056.37	-1.26548	0.13634	-9.28179	1.66652e-20	7.66696e-19
FANCD2	2256.77	-1.05188	0.113374	-9.27805	1.72616e-20	7.91849e-19
MRPS16	3330.99	-1.00106	0.108071	-9.26295	1.98867e-20	9.07062e-19
GINS1	1643.83	-1.05543	0.114029	-9.25586	2.12519e-20	9.6382e-19
ZAK	4173.89	-0.965492	0.104379	-9.24985	2.24814e-20	1.01382e-18
CLSPN	6056.9	-1.19083	0.128822	-9.24402	2.37408e-20	1.0676e-18
RRM1	9683.75	-1.1904	0.129126	-9.2189	3.00153e-20	1.3422e-18
DENND2A	126.039	-1.99564	0.216561	-9.21512	3.10923e-20	1.38261e-18
PPP2R1B	1890.97	-0.996428	0.108282	-9.20213	3.50932e-20	1.55578e-18
DEPDC1B	1539.54	-1.29034	0.140451	-9.18713	4.0345e-20	1.77919e-18
EXOSC9	2088.26	-1.03362	0.112528	-9.18546	4.09786e-20	1.80216e-18
RIF1	3126.14	-0.851259	0.0927575	-9.17726	4.42209e-20	1.93409e-18
NOLC1	12331.1	-1.02212	0.111431	-9.17265	4.61549e-20	2.01316e-18
GBP1	2120.34	-0.998233	0.109047	-9.15414	5.47948e-20	2.3835e-18
CENPE	4187.09	-1.03823	0.113777	-9.1251	7.16699e-20	3.10064e-18
SPC25	782.483	-1.31474	0.144112	-9.12305	7.30398e-20	3.15137e-18
CHAF1B	1090.1	-1.42097	0.155902	-9.11453	7.90122e-20	3.39073e-18
RAD51AP1	1524.32	-1.05993	0.116496	-9.09842	9.16526e-20	3.90171e-18
CTNNAL1	9174.81	-1.06513	0.117094	-9.09635	9.34186e-20	3.96631e-18
KIF20B	4575.08	-0.882401	0.0972814	-9.0706	1.18366e-19	4.95957e-18
ACTR2	13769.9	-0.899299	0.0991696	-9.06829	1.20895e-19	5.05227e-18
UHMK1	6644.36	-0.963617	0.106274	-9.0673	1.22004e-19	5.08532e-18
NCAPG	7496.68	-1.13787	0.125706	-9.05187	1.40538e-19	5.82739e-18
TMPO	13384	-0.994771	0.109966	-9.04616	1.48083e-19	6.12436e-18
GCLM	1845.91	-0.973444	0.10764	-9.04351	1.51714e-19	6.25832e-18
E2F5	399.031	-1.4254	0.157907	-9.02683	1.76718e-19	7.27095e-18
PSIP1	2605.67	-1.03201	0.114842	-8.98631	2.55678e-19	1.04658e-17
DCAF12	2475.19	-0.89948	0.100315	-8.96654	3.05967e-19	1.24922e-17
ATAD5	1130.96	-1.18918	0.132878	-8.94941	3.57392e-19	1.44807e-17
IPO8	2697.61	-0.904545	0.101108	-8.9463	3.67603e-19	1.48567e-17
PAG1	639.287	-1.10239	0.123573	-8.92091	4.62475e-19	1.86438e-17
MTBP	1213.89	-0.976662	0.109588	-8.91212	5.00645e-19	2.00811e-17
KCNQ5	747.838	-1.20479	0.135254	-8.90758	5.21588e-19	2.08687e-17
ANKRD33B	1204.1	-1.27157	0.142871	-8.90011	5.57933e-19	2.22671e-17
CREBL2	1677.08	-0.963677	0.108541	-8.87842	6.78139e-19	2.6863e-17
CYCS	6424.94	-0.874864	0.0985554	-8.87688	6.8764e-19	2.7172e-17
LMNB1	8598.02	-0.917219	0.103599	-8.85356	8.47727e-19	3.33328e-17
ZWINT	7734.34	-0.912402	0.103309	-8.83174	1.03062e-18	4.03255e-17
MRPL19	2264.09	-0.875924	0.0992697	-8.82368	1.10755e-18	4.32297e-17
ZNHIT6	1896.37	-0.919369	0.104217	-8.8217	1.12731e-18	4.37868e-17
PGM2	2219.68	-0.967987	0.109877	-8.80973	1.25444e-18	4.86063e-17
TAP2	6970.85	-1.01101	0.114907	-8.79846	1.38712e-18	5.3488e-17
CENPQ	1198.34	-1.15096	0.130828	-8.7975	1.39899e-18	5.38155e-17
FBXO45	1616.48	-0.935514	0.106411	-8.79156	1.47502e-18	5.6468e-17
CEP78	1413.53	-1.01875	0.115882	-8.79126	1.47897e-18	5.64839e-17
SEH1L	4314.34	-0.965521	0.109901	-8.78534	1.55896e-18	5.92553e-17
GPN3	1505.02	-0.892631	0.101611	-8.78478	1.56666e-18	5.94065e-17
MASTL	2948.19	-1.02292	0.116457	-8.78367	1.58219e-18	5.98533e-17
LIMCH1	7770.74	-0.870192	0.0991324	-8.77807	1.66298e-18	6.26128e-17
POLR1E	2213.94	-1.04716	0.119383	-8.77149	1.76315e-18	6.61905e-17
FAM111B	2720.98	-1.25776	0.143436	-8.76882	1.80556e-18	6.73456e-17
CHEK1	2654.83	-1.01413	0.1158	-8.75757	1.99502e-18	7.4239e-17
TUBGCP3	1856.5	-1.07749	0.12344	-8.7288	2.57395e-18	9.48974e-17
KNTC1	4633.08	-0.86955	0.0996637	-8.72485	2.66539e-18	9.80422e-17
PRKRIR	3259.14	-1.00031	0.114815	-8.71229	2.97799e-18	1.09289e-16
GNB4	3291.13	-0.864066	0.0994145	-8.69155	3.57531e-18	1.30609e-16
SDC1	1939.7	-1.23999	0.142773	-8.68505	3.78574e-18	1.37981e-16
RFC2	2474.2	-1.18326	0.136346	-8.67834	4.01588e-18	1.45704e-16
FANCI	4878.92	-1.00168	0.11551	-8.67177	4.25463e-18	1.54016e-16
PAQR3	787.096	-1.03443	0.11935	-8.66721	4.42828e-18	1.59578e-16
VMA21	2701.38	-0.848746	0.0980201	-8.65889	4.76372e-18	1.70895e-16
AIDA	2104.01	-0.829717	0.0959436	-8.64797	5.24231e-18	1.87222e-16
PDCD11	3223.59	-0.85964	0.099621	-8.6291	6.1835e-18	2.18392e-16
CRIM1	11027.4	-0.762391	0.0884403	-8.6204	6.67228e-18	2.35135e-16
RAD54B	489.49	-1.18242	0.137322	-8.61054	7.2717e-18	2.55133e-16
POLA1	1456.59	-1.17711	0.136828	-8.60286	7.77537e-18	2.71611e-16
CTPS1	4454.9	-0.994736	0.115726	-8.59565	8.27963e-18	2.88594e-16
DTX3L	1784.95	-0.840815	0.0978245	-8.59514	8.31652e-18	2.89248e-16
ANLN	19948.9	-0.983546	0.114474	-8.59186	8.55735e-18	2.96977e-16
UCHL5	2208.59	-0.920573	0.107192	-8.58809	8.84249e-18	3.06207e-16
UBA3	2889.22	-0.908241	0.105805	-8.58407	9.15725e-18	3.16421e-16
SDPR	2999.36	-1.16976	0.13639	-8.57656	9.77487e-18	3.34863e-16
KIAA1586	533.063	-1.14155	0.133304	-8.5635	1.09489e-17	3.7189e-16
MZT1	954.899	-1.01328	0.118337	-8.56264	1.10316e-17	3.73903e-16
KLHL15	555.519	-1.07459	0.125563	-8.55816	1.14682e-17	3.87877e-16
POLD3	2064.76	-0.951157	0.111296	-8.54619	1.27216e-17	4.27554e-16
CHML	3215.5	-0.969729	0.113507	-8.54334	1.30402e-17	4.36425e-16
PROCR	852.606	-1.00462	0.117637	-8.53995	1.34275e-17	4.47508e-16
SEMA4F	712.692	-1.02902	0.120526	-8.53775	1.3686e-17	4.55173e-16
CCDC34	978.95	-1.04705	0.122668	-8.53565	1.39371e-17	4.62562e-16
ZNF702P	634.712	-1.20087	0.140801	-8.52883	1.47832e-17	4.89625e-16
NUP155	3348.38	-0.922463	0.108327	-8.51551	1.65863e-17	5.45944e-16
SACS	2596.66	-0.822539	0.0967267	-8.50375	1.83562e-17	6.02959e-16
CCNA2	4375.35	-1.0435	0.122896	-8.49086	2.05108e-17	6.696e-16
GSTP1	1299.95	-1.2478	0.147014	-8.48763	2.10895e-17	6.87086e-16
MTHFD1	8689.81	-0.994343	0.117243	-8.48106	2.23148e-17	7.24051e-16
DTL	2664.9	-1.02343	0.120702	-8.47903	2.27074e-17	7.33809e-16
CRISPLD2	508.834	-1.29535	0.152867	-8.4737	2.37727e-17	7.64823e-16
ESCO2	936.677	-1.02101	0.120653	-8.46239	2.6196e-17	8.39745e-16
YAP1	6280.29	-0.850979	0.100627	-8.4568	2.74816e-17	8.79192e-16
BRCA1	1810.41	-1.0637	0.125852	-8.45198	2.86404e-17	9.1443e-16
EXO1	1791.08	-1.29291	0.153409	-8.42785	3.52081e-17	1.11742e-15
LIMA1	6690.64	-0.891799	0.10586	-8.42436	3.62724e-17	1.14891e-15
NEDD4L	9292.9	-0.914156	0.108729	-8.40768	4.18196e-17	1.31938e-15
CHUK	1943.31	-0.86956	0.103456	-8.40513	4.27396e-17	1.34575e-15
SUPT16H	13433.9	-0.859584	0.102321	-8.40088	4.43128e-17	1.39254e-15
NIN	4367.88	-0.748926	0.0892797	-8.38853	4.92248e-17	1.54386e-15
CCDC80	782.695	-1.07512	0.128355	-8.37614	5.46917e-17	1.70527e-15
NEDD1	1981.39	-0.871809	0.10413	-8.37229	5.65072e-17	1.75502e-15
TOP2A	27665.3	-0.853557	0.102003	-8.36794	5.86334e-17	1.81123e-15
SGOL2	2078.89	-0.94051	0.112477	-8.3618	6.17681e-17	1.89993e-15
TWISTNB	2178.38	-0.950601	0.113711	-8.35979	6.283e-17	1.92888e-15
PYGL	2608.69	-1.07903	0.129131	-8.35606	6.48453e-17	1.98693e-15
CENPF	10773.9	-0.81898	0.0980722	-8.35079	6.78075e-17	2.07371e-15
MSH2	3019.24	-0.945495	0.113242	-8.34932	6.86559e-17	2.09565e-15
SKA1	1058.75	-1.15463	0.138503	-8.33646	7.6549e-17	2.32325e-15
WARS2	678.17	-1.07701	0.129258	-8.33223	7.93345e-17	2.40322e-15
GJA1	983.676	-1.02673	0.123234	-8.33151	7.98186e-17	2.40427e-15
MCM8	3088.45	-0.832272	0.0999003	-8.33103	8.01428e-17	2.40942e-15
NUP37	1134.69	-1.08388	0.130279	-8.31971	8.81764e-17	2.64099e-15
SSX2IP	1658.77	-0.949564	0.11424	-8.31199	9.41102e-17	2.80818e-15
TMEM87B	3115.99	-0.977652	0.117789	-8.30003	1.04087e-16	3.08855e-15
MCAM	4561.75	-1.01211	0.121951	-8.29927	1.04752e-16	3.10252e-15
PTMA	39093.8	-0.824175	0.0993417	-8.29637	1.07345e-16	3.17343e-15
CDK1	6540.75	-0.98533	0.118831	-8.29185	1.11504e-16	3.29029e-15
BAG2	1753.84	-0.845308	0.101951	-8.2913	1.12021e-16	3.29946e-15
PTGES3	13487.8	-0.870988	0.105081	-8.2887	1.14496e-16	3.35995e-15
LOC100294145	1119.79	-0.886403	0.106988	-8.28509	1.18018e-16	3.45697e-15
SUV39H2	1005.22	-1.04228	0.125845	-8.28227	1.20847e-16	3.52688e-15
PRIM1	1147.33	-1.17603	0.142144	-8.27347	1.30118e-16	3.79053e-15
CCBE1	863.136	-1.32637	0.160497	-8.26411	1.40746e-16	4.09267e-15
CCDC138	318.714	-1.35201	0.1637	-8.25907	1.46808e-16	4.25343e-15
GSTCD	646.786	-1.00868	0.12235	-8.24419	1.66287e-16	4.80038e-15
TYMS	11695.7	-1.08556	0.131709	-8.24213	1.69178e-16	4.87503e-15
RPIA	1215.63	-0.917948	0.111524	-8.23095	1.8574e-16	5.34261e-15
PSMD12	3799.46	-0.844399	0.102682	-8.22341	1.9779e-16	5.67899e-15
TTK	2702.87	-1.03179	0.125474	-8.22312	1.98268e-16	5.6825e-15
THSD4	666.819	-1.08633	0.132403	-8.20474	2.31097e-16	6.59971e-15
HMGN2	12117.2	-0.942008	0.114816	-8.20447	2.31604e-16	6.60237e-15
C4orf46	1184.02	-1.02061	0.124543	-8.1949	2.50796e-16	7.13675e-15
MIS18A	610.762	-1.06698	0.130275	-8.1902	2.60793e-16	7.40802e-15
DEF6	748.913	-0.971102	0.118622	-8.18653	2.68865e-16	7.62373e-15
SLC25A3	22013.2	-0.830421	0.102036	-8.1385	4.00218e-16	1.12881e-14
FREM2	209.087	-1.59067	0.195524	-8.13543	4.10468e-16	1.15568e-14
MYRF	811.321	-0.947638	0.116596	-8.12751	4.38212e-16	1.23162e-14
MDM2	2565.05	-0.762172	0.0938374	-8.12226	4.57566e-16	1.28376e-14
PSMA2	6434.93	-0.899774	0.110786	-8.12171	4.59647e-16	1.28733e-14
KIF11	4815.58	-0.92197	0.113579	-8.11744	4.76138e-16	1.32654e-14
CNKSR3	888.986	-0.980006	0.120747	-8.11617	4.81138e-16	1.33581e-14
PRPS2	1827.31	-0.834909	0.103176	-8.09211	5.86416e-16	1.61964e-14
ANP32E	6181.86	-0.831868	0.10284	-8.08898	6.0168e-16	1.65893e-14
MAP1B	10474	-0.745755	0.0922094	-8.08763	6.08393e-16	1.67455e-14
DDIAS	1164.91	-1.04939	0.129781	-8.08581	6.17548e-16	1.69391e-14
KIF23	6141.84	-0.877679	0.108572	-8.08383	6.27625e-16	1.71859e-14
NCAPH	4710.7	-1.02175	0.126505	-8.07677	6.65056e-16	1.81681e-14
ILDR2	125.276	-1.95452	0.241997	-8.07664	6.65769e-16	1.81681e-14
RBL1	2386.82	-1.02324	0.126753	-8.0727	6.87607e-16	1.8732e-14
PRCP	3309.97	-0.84445	0.104709	-8.06475	7.33878e-16	1.98983e-14
NUP54	1779.85	-0.960949	0.119155	-8.0647	7.34157e-16	1.98983e-14
KDELC2	4396.25	-0.935727	0.116222	-8.05123	8.19671e-16	2.21408e-14
FKBP5	2073.41	-1.01429	0.126196	-8.0374	9.17663e-16	2.46211e-14
CENPI	1656.12	-0.932969	0.116178	-8.03052	9.70624e-16	2.59984e-14
STRN3	1181.83	-0.880602	0.109715	-8.0263	1.00457e-15	2.68191e-14
MPHOSPH9	2331.85	-0.828562	0.103363	-8.01601	1.09234e-15	2.90634e-14
MYH10	2803.24	-0.764293	0.0958354	-7.97506	1.5231e-15	4.00573e-14
TANGO6	897.731	-1.03227	0.129484	-7.97221	1.55865e-15	4.08577e-14
PCNA	8936.74	-0.979508	0.123108	-7.95646	1.7703e-15	4.61782e-14
UBE2T	1893.67	-1.03654	0.130345	-7.95226	1.83144e-15	4.76175e-14
MCM6	4412.25	-1.07983	0.135834	-7.94965	1.87033e-15	4.85494e-14
NASP	12104.6	-0.797146	0.100505	-7.93139	2.16709e-15	5.58892e-14
USP1	7746	-0.962614	0.121408	-7.92877	2.21321e-15	5.69867e-14
BCL2	465.682	-1.16418	0.146951	-7.92227	2.33208e-15	5.97581e-14
DEK	16766.6	-0.861965	0.108971	-7.91007	2.57236e-15	6.53903e-14
H2AFZ	12401	-0.830396	0.104986	-7.90961	2.58202e-15	6.55315e-14
CAND1	4992.88	-0.76163	0.0964274	-7.89849	2.82303e-15	7.14212e-14
NRK	463.534	-1.08135	0.137048	-7.89028	3.01498e-15	7.60364e-14
AXL	29508.5	-0.878701	0.111524	-7.87904	3.29896e-15	8.28061e-14
LINC00116	380.361	-1.23783	0.157126	-7.87793	3.32857e-15	8.33717e-14
TUBA1B	55348.2	-1.13204	0.1437	-7.8778	3.33194e-15	8.33717e-14
PEX19	3768.59	-0.756075	0.0960594	-7.87091	3.52079e-15	8.78103e-14
SLC7A2	972.207	-0.909599	0.115567	-7.87073	3.52583e-15	8.78103e-14
FUBP1	2448.19	-0.79525	0.101075	-7.8679	3.60649e-15	8.95397e-14
DSN1	2878.24	-0.802385	0.102045	-7.86302	3.74992e-15	9.29561e-14
DLC1	3573.45	-0.822769	0.104692	-7.85897	3.87317e-15	9.5714e-14
RFC4	2898.25	-0.966982	0.123155	-7.85176	4.10227e-15	1.01063e-13
NUDCD1	4834.16	-0.84875	0.108197	-7.84446	4.3481e-15	1.06625e-13
ACO1	6105.8	-0.765537	0.0976082	-7.84296	4.40049e-15	1.07744e-13
LRRC58	1700.25	-0.839473	0.107139	-7.83539	4.67384e-15	1.13913e-13
DCK	1442.38	-0.823395	0.10514	-7.83138	4.82529e-15	1.17425e-13
ADGRF5	6012.88	-0.827365	0.105824	-7.8183	5.35427e-15	1.29705e-13
KIAA0101	1768.69	-0.916674	0.117347	-7.81167	5.64331e-15	1.365e-13
CNTN5	160.91	-1.47776	0.189424	-7.80135	6.1246e-15	1.47471e-13
ZNF100	414.908	-1.08576	0.139278	-7.79563	6.40873e-15	1.53617e-13
MCM3	16142.3	-0.88682	0.113842	-7.78989	6.70688e-15	1.60523e-13
WDR89	805.036	-0.916807	0.117711	-7.78863	6.77408e-15	1.61888e-13
PTGR1	827.193	-0.874889	0.112499	-7.77684	7.43606e-15	1.77443e-13
NMT2	1686.39	-0.826989	0.106379	-7.77402	7.60336e-15	1.81164e-13
HAUS2	1643.74	-0.851079	0.10965	-7.76177	8.37519e-15	1.98665e-13
PRMT3	1301.79	-0.863995	0.111448	-7.75244	9.01456e-15	2.13514e-13
SPC24	561.029	-1.05719	0.136379	-7.75184	9.05709e-15	2.14203e-13
PEA15	10140.9	-0.955627	0.123536	-7.73562	1.02898e-14	2.41925e-13
GTPBP4	3633.61	-0.773711	0.100054	-7.73294	1.05092e-14	2.46719e-13
CEP152	1342.03	-0.785986	0.101651	-7.73219	1.05711e-14	2.47807e-13
CMSS1	2226.16	-0.950609	0.122977	-7.72995	1.07588e-14	2.51837e-13
GCNT2	3191.13	-0.779603	0.101051	-7.71495	1.21029e-14	2.81648e-13
NOC3L	1991.74	-0.781809	0.101443	-7.70685	1.28964e-14	2.98375e-13
SKA3	1901.09	-1.01579	0.131898	-7.7013	1.34686e-14	3.11011e-13
TPM1	2439.66	-0.878447	0.114067	-7.70118	1.34816e-14	3.11011e-13
UGCG	4189.67	-0.943099	0.122537	-7.69646	1.39887e-14	3.20855e-13
TLR3	405.663	-1.199	0.155936	-7.68901	1.48279e-14	3.38161e-13
SF3B3	12945.6	-0.719301	0.0935545	-7.68859	1.4877e-14	3.3869e-13
WDR3	3453.29	-0.733602	0.0954162	-7.68844	1.48935e-14	3.3869e-13
TRIP13	1999.36	-0.967543	0.125883	-7.68605	1.51753e-14	3.44606e-13
SART3	3854.14	-0.763649	0.099537	-7.67201	1.69319e-14	3.83406e-13
SAAL1	1664.59	-0.98961	0.129056	-7.66808	1.74592e-14	3.94227e-13
NCAPD3	4639.06	-0.82342	0.107473	-7.66168	1.83518e-14	4.1263e-13
MND1	672.052	-1.05276	0.13742	-7.66085	1.84712e-14	4.14149e-13
TNFRSF1B	284.733	-1.20122	0.156832	-7.65925	1.87023e-14	4.18156e-13
CASP8AP2	1468.11	-0.781577	0.102075	-7.65692	1.90447e-14	4.25216e-13
CORO2A	525.706	-0.946868	0.123761	-7.65079	1.99744e-14	4.45351e-13
ELOVL5	8026.11	-0.784249	0.102528	-7.64913	2.02351e-14	4.50535e-13
AURKA	8081.91	-1.01012	0.132079	-7.64784	2.04377e-14	4.54412e-13
ZFP91	6086.89	-0.707664	0.0925712	-7.64454	2.09688e-14	4.65572e-13
NAA15	3741.89	-0.826247	0.10811	-7.64263	2.1283e-14	4.71891e-13
CDC6	6118.65	-1.11497	0.146022	-7.63559	2.24789e-14	4.97716e-13
PBK	3553.12	-0.931719	0.122387	-7.6129	2.6802e-14	5.90161e-13
SMC4	10836.7	-0.776091	0.102052	-7.60483	2.85273e-14	6.27287e-13
MCM4	9410.2	-0.936992	0.123285	-7.60019	2.9569e-14	6.49299e-13
CD274	776.031	-1.01984	0.134255	-7.5963	3.04718e-14	6.68203e-13
DDX21	14584.1	-0.732142	0.0964164	-7.59354	3.11276e-14	6.80715e-13
ZNF93	379.606	-1.15763	0.152476	-7.59219	3.14543e-14	6.85978e-13
CENPH	447.472	-1.17246	0.154669	-7.5804	3.44498e-14	7.48241e-13
CDC45	1920.2	-1.09997	0.145182	-7.57648	3.55054e-14	7.7012e-13
BUB1	5669.32	-0.83918	0.110806	-7.57344	3.63479e-14	7.87324e-13
BCCIP	3865.11	-0.803704	0.106181	-7.5692	3.75541e-14	8.10645e-13
KLHL8	664.851	-1.00935	0.13339	-7.5669	3.82249e-14	8.22401e-13
CYR61	31422.1	-1.15636	0.153035	-7.55616	4.15151e-14	8.89593e-13
NUP107	3596.69	-0.698445	0.0924383	-7.5558	4.16299e-14	8.90857e-13
LRRC8D	1794.14	-0.816247	0.108038	-7.5552	4.18202e-14	8.93731e-13
SAMHD1	1959.92	-0.788048	0.104308	-7.55497	4.18946e-14	8.94125e-13
BTG3	1421.26	-0.808706	0.107068	-7.55321	4.2465e-14	9.05088e-13
CCNB1	10211.2	-0.913132	0.120897	-7.55297	4.25455e-14	9.05594e-13
LBR	5720.38	-0.769574	0.101916	-7.55105	4.31765e-14	9.16581e-13
PCYOX1	3414.52	-0.854585	0.113184	-7.5504	4.33933e-14	9.19962e-13
ATF1	771.986	-0.976221	0.129449	-7.54135	4.65123e-14	9.83474e-13
STARD7	7047.92	-0.826061	0.109546	-7.54078	4.67184e-14	9.86525e-13
FRAS1	1393.71	-0.79165	0.105038	-7.53678	4.81717e-14	1.01453e-12
FAM98B	1555.4	-0.78039	0.10357	-7.53489	4.88748e-14	1.02663e-12
LRRC8C	1849.45	-0.754571	0.100192	-7.53127	5.02493e-14	1.05273e-12
NUSAP1	7157.05	-0.77388	0.102824	-7.52624	5.2224e-14	1.09123e-12
ERCC6L	2009.42	-1.06292	0.141351	-7.51975	5.48827e-14	1.14529e-12
RAD18	2278.43	-0.870283	0.115745	-7.51895	5.5218e-14	1.15078e-12
PLSCR4	567.649	-1.01614	0.135167	-7.51764	5.57742e-14	1.16086e-12
EFEMP1	2108.96	-1.14944	0.152965	-7.51443	5.71589e-14	1.18813e-12
THBS1	26538.9	-1.12364	0.149547	-7.51362	5.75129e-14	1.19394e-12
KPNB1	26673	-0.732527	0.0975571	-7.5087	5.9718e-14	1.23607e-12
NCAPG2	7690.5	-0.778365	0.103663	-7.50857	5.97751e-14	1.23607e-12
ANOS1	797.163	-0.833106	0.111078	-7.50021	6.37171e-14	1.31589e-12
ICK	2816.39	-0.824769	0.109969	-7.50004	6.37999e-14	1.31589e-12
TUBB	124066	-0.936161	0.124915	-7.4944	6.66047e-14	1.3702e-12
MCM2	5271.62	-1.00232	0.133912	-7.48491	7.15979e-14	1.46914e-12
DHFR	4525.88	-0.896498	0.119933	-7.475	7.7203e-14	1.58009e-12
DDX60	533.314	-1.00022	0.133827	-7.47397	7.78112e-14	1.5905e-12
APOBEC3B	940.129	-1.08074	0.144637	-7.47207	7.89448e-14	1.60955e-12
LYPD6B	127.727	-1.67263	0.223922	-7.46972	8.03652e-14	1.63609e-12
HSP90AA1	81237.9	-0.794584	0.106421	-7.46645	8.23867e-14	1.67331e-12
PLK4	2321.35	-0.909794	0.121884	-7.46445	8.36489e-14	1.69679e-12
SNRPD1	5080.77	-0.769133	0.103172	-7.45485	8.99729e-14	1.81814e-12
ALDH4A1	352.11	-1.20268	0.161413	-7.45094	9.26766e-14	1.86804e-12
KIF14	3178.74	-0.724868	0.0973121	-7.4489	9.41227e-14	1.8948e-12
CDC7	2025.82	-0.788642	0.106089	-7.43376	1.05554e-13	2.1116e-12
NSUN2	6318.68	-0.713449	0.0960599	-7.42713	1.10983e-13	2.21467e-12
KIF18A	2147.21	-0.874747	0.117786	-7.42657	1.11447e-13	2.22116e-12
SLF1	705.598	-0.975984	0.131608	-7.41582	1.20876e-13	2.40307e-12
C1orf110	383.871	-1.2628	0.170795	-7.39369	1.42814e-13	2.82865e-12
TBC1D31	735.783	-0.965509	0.130627	-7.39135	1.45346e-13	2.87523e-12
USP37	1349.53	-0.778219	0.105304	-7.39019	1.46615e-13	2.89315e-12
H2AFX	3995.91	-0.938538	0.127246	-7.37578	1.63389e-13	3.2162e-12
RHOXF1-AS1	200.144	-1.80589	0.244855	-7.37533	1.63938e-13	3.22303e-12
RAD51	1086.67	-0.961477	0.130411	-7.37269	1.67215e-13	3.28342e-12
PTS	663.022	-0.878732	0.119271	-7.3675	1.7386e-13	3.40552e-12
FLG	286.461	-1.34806	0.183083	-7.36312	1.79658e-13	3.50619e-12
SHCBP1	3047.62	-0.872575	0.118574	-7.35892	1.85404e-13	3.6095e-12
PPT2	1353.72	-0.79196	0.107671	-7.35539	1.90376e-13	3.69728e-12
GMNN	3482.02	-0.985782	0.134077	-7.35236	1.94734e-13	3.77273e-12
ZNF714	444.193	-1.01295	0.138021	-7.33913	2.14985e-13	4.14495e-12
NAPG	2137.31	-0.787103	0.107306	-7.33512	2.21526e-13	4.26591e-12
SNRPD3	5009.21	-0.756783	0.103182	-7.33443	2.22665e-13	4.28269e-12
RAB37	104.457	-1.82926	0.249734	-7.32484	2.39184e-13	4.58934e-12
CENPU	5299.84	-0.960499	0.131299	-7.31535	2.56707e-13	4.90787e-12
MYO6	2311.96	-0.851016	0.116364	-7.3134	2.60476e-13	4.96209e-12
GK5	410.367	-0.991354	0.135577	-7.31212	2.62964e-13	4.99757e-12
FARSB	3010.39	-0.958661	0.131172	-7.30841	2.70324e-13	5.11915e-12
C9orf40	1717.9	-0.830441	0.113646	-7.30728	2.72608e-13	5.15629e-12
VRK1	2403.41	-0.872299	0.119449	-7.30268	2.82098e-13	5.31683e-12
SCML2	299.201	-1.18372	0.162097	-7.30252	2.82428e-13	5.31683e-12
FH	4682.75	-0.913727	0.125146	-7.30127	2.85059e-13	5.36005e-12
ADCY3	1245.69	-1.10358	0.151374	-7.29046	3.08906e-13	5.78121e-12
SRSF1	15295.1	-0.627427	0.0860721	-7.28955	3.10985e-13	5.81331e-12
LRR1	2120.72	-0.941199	0.12914	-7.28822	3.14068e-13	5.86407e-12
BARD1	1102.58	-0.91379	0.125408	-7.28653	3.18035e-13	5.93121e-12
WDR43	3039.76	-0.80963	0.111241	-7.27814	3.38461e-13	6.29955e-12
UHRF1	4427.13	-1.02645	0.141033	-7.27809	3.38575e-13	6.29955e-12
EIF2B3	1832.53	-0.809113	0.111247	-7.27314	3.51214e-13	6.51952e-12
SMC2	6048.6	-0.724076	0.0995634	-7.27251	3.52879e-13	6.5428e-12
PDE1C	2096.84	-1.12383	0.154581	-7.27017	3.59028e-13	6.64909e-12
SRSF4	4721.79	-0.646987	0.0889988	-7.26961	3.60527e-13	6.66913e-12
NLK	1025.27	-0.882878	0.12159	-7.26108	3.84005e-13	7.07065e-12
URB2	1274.91	-0.972309	0.134191	-7.24574	4.30099e-13	7.87398e-12
DDX50	3021.33	-0.810899	0.112042	-7.23748	4.5711e-13	8.34931e-12
GULP1	669.859	-0.891276	0.123639	-7.2087	5.64882e-13	1.02475e-11
TCF19	6038.56	-0.980147	0.136254	-7.19354	6.31305e-13	1.14265e-11
LSM6	658.698	-0.832111	0.11574	-7.18951	6.50248e-13	1.1756e-11
DCLRE1B	1170.23	-1.03668	0.144219	-7.18822	6.5643e-13	1.18543e-11
ORC1	1497.51	-1.05255	0.146507	-7.18425	6.75755e-13	1.21347e-11
CSE1L	16828.8	-0.832439	0.115885	-7.18334	6.80311e-13	1.22028e-11
CENPL	918.766	-0.992851	0.138255	-7.1813	6.90523e-13	1.23721e-11
SLC25A43	1058.5	-0.802013	0.111737	-7.1777	7.08952e-13	1.2688e-11
MYBL2	4161.97	-1.11345	0.155199	-7.17432	7.267e-13	1.29834e-11
TCP1	9973.03	-0.724304	0.101039	-7.16855	7.57939e-13	1.34591e-11
SRSF7	6064.9	-0.636969	0.0890359	-7.15407	8.42435e-13	1.49263e-11
CCHCR1	2470.38	-0.813491	0.113792	-7.14894	8.74487e-13	1.54428e-11
NDC80	3846.05	-0.921627	0.128984	-7.14529	8.98056e-13	1.58415e-11
MPP5	4466.86	-0.780377	0.109245	-7.14339	9.10601e-13	1.60451e-11
FAM111A	3314.77	-0.69311	0.0971004	-7.13808	9.46449e-13	1.66583e-11
POLE	4202.59	-0.850759	0.119243	-7.13468	9.70132e-13	1.70564e-11
FAM72B	488.69	-0.97086	0.136215	-7.12739	1.02291e-12	1.7925e-11
KIF4A	5490.08	-0.753304	0.105755	-7.1231	1.05524e-12	1.8431e-11
GCNT1	1103.96	-0.926901	0.130135	-7.12261	1.05903e-12	1.84769e-11
TDG	1940.92	-0.741236	0.104099	-7.12047	1.07558e-12	1.87451e-11
BUB3	13974	-0.644469	0.0905353	-7.11843	1.09165e-12	1.90045e-11
NARS2	698.659	-0.826322	0.116145	-7.11456	1.1227e-12	1.95237e-11
GPD2	2796.86	-0.694663	0.0976823	-7.11145	1.14831e-12	1.99474e-11
LRRC40	1150.43	-0.785111	0.110562	-7.10112	1.23751e-12	2.14037e-11
CLN6	1135.46	-1.04117	0.146877	-7.08875	1.35325e-12	2.31546e-11
NIT2	1234.45	-0.785564	0.11094	-7.08098	1.43139e-12	2.43611e-11
ABCE1	6844.51	-0.750496	0.106063	-7.07594	1.48436e-12	2.52357e-11
IPO5	12647.7	-0.670676	0.094877	-7.0689	1.56169e-12	2.64939e-11
COA4	1661.63	-0.882718	0.125007	-7.06132	1.64925e-12	2.78611e-11
GINS2	1616.5	-1.06235	0.150478	-7.05987	1.66664e-12	2.81251e-11
KCTD12	1859.8	-0.73446	0.104044	-7.05912	1.67563e-12	2.82469e-11
ZGRF1	718.961	-0.889609	0.126059	-7.05709	1.70026e-12	2.86319e-11
TK1	6676.27	-1.09978	0.155853	-7.05651	1.7074e-12	2.87218e-11
GLMN	852.613	-0.804798	0.114063	-7.05572	1.7171e-12	2.88545e-11
TMEM14B	1974.97	-0.762062	0.108097	-7.04977	1.79208e-12	3.00828e-11
LAYN	1393.54	-1.02554	0.146062	-7.02128	2.19847e-12	3.66733e-11
ITGB2	763.861	-0.953358	0.13599	-7.01051	2.37459e-12	3.95699e-11
TICRR	1534.99	-0.870135	0.124155	-7.00844	2.40988e-12	4.01161e-11
PSME2	5428.68	-0.670187	0.0957476	-6.99952	2.56847e-12	4.25785e-11
NUP93	2479.87	-0.786256	0.112393	-6.99562	2.64096e-12	4.36895e-11
F3	5750.86	-1.10831	0.158576	-6.98917	2.76517e-12	4.56496e-11
LSM2	1872.39	-0.702723	0.100567	-6.98758	2.79675e-12	4.61233e-11
PRIM2	1613.53	-0.851099	0.121923	-6.98063	2.93864e-12	4.83136e-11
CUL5	1684.9	-0.774064	0.110896	-6.98008	2.9501e-12	4.83526e-11
SASS6	1068.58	-0.749283	0.107472	-6.97191	3.1267e-12	5.10897e-11
CEP128	664.941	-0.835437	0.119867	-6.96972	3.1758e-12	5.18389e-11
EVI2A	1717.46	-0.717534	0.10308	-6.96097	3.37945e-12	5.49384e-11
TRA2B	7952.42	-0.623866	0.0896676	-6.95754	3.46254e-12	5.62319e-11
TBL1X	1577.31	-0.729924	0.105056	-6.94794	3.7066e-12	6.00732e-11
HAUS3	865.349	-0.774087	0.111535	-6.94029	3.91293e-12	6.32247e-11
RFWD3	5853.42	-0.801003	0.115491	-6.93561	4.04478e-12	6.51572e-11
DLGAP5	8235.92	-0.857176	0.12362	-6.93395	4.09241e-12	6.58581e-11
NUF2	3755.96	-0.747139	0.107812	-6.93002	4.20785e-12	6.75318e-11
CPED1	451.969	-0.905986	0.130734	-6.92998	4.2091e-12	6.75318e-11
UBE2C	7234.92	-0.794779	0.114705	-6.92891	4.2409e-12	6.79737e-11
TIMELESS	2932.65	-0.803051	0.115914	-6.92801	4.26814e-12	6.83416e-11
NUP35	947.026	-0.832022	0.12019	-6.92255	4.4359e-12	7.0744e-11
HOMER2	285.846	-1.05325	0.152255	-6.9177	4.59047e-12	7.29177e-11
SLC16A7	1120.7	-0.82754	0.119687	-6.91422	4.7044e-12	7.46531e-11
CDC25A	2031.84	-1.00073	0.144766	-6.91275	4.75336e-12	7.53551e-11
MSH6	4633.35	-0.787813	0.11398	-6.91183	4.7845e-12	7.57735e-11
DONSON	1658.84	-0.724806	0.105209	-6.88919	5.61101e-12	8.85119e-11
CDC20	10959.4	-0.909434	0.132096	-6.88467	5.79231e-12	9.12818e-11
CCT4	14442	-0.762328	0.110752	-6.8832	5.85218e-12	9.21343e-11
PRSS12	1090.86	-0.874016	0.127008	-6.88161	5.91797e-12	9.30783e-11
CDH4	3715.49	-0.908421	0.132051	-6.8793	6.01481e-12	9.45083e-11
HNRNPH3	9328.13	-0.622961	0.0905865	-6.87697	6.1137e-12	9.59677e-11
SMARCA4	9392.04	-0.657013	0.0956766	-6.86702	6.55554e-12	1.02802e-10
POLQ	731.666	-0.869746	0.127101	-6.84296	7.7571e-12	1.20932e-10
CENPW	926.267	-0.868455	0.126962	-6.84026	7.90479e-12	1.22994e-10
MRPL1	888.092	-0.766426	0.112167	-6.8329	8.32122e-12	1.29096e-10
TFAM	3882.08	-0.664774	0.0973785	-6.8267	8.68883e-12	1.34538e-10
WDR12	1503.92	-0.728509	0.106848	-6.81817	9.22081e-12	1.42498e-10
C12orf45	309.022	-1.05356	0.154535	-6.81762	9.25591e-12	1.42903e-10
ATP11C	2958.8	-0.689551	0.101145	-6.81746	9.26657e-12	1.42929e-10
GEMIN5	2285.08	-0.751541	0.110404	-6.8072	9.95185e-12	1.53055e-10
NPM1	60660.4	-0.794824	0.11677	-6.80673	9.98388e-12	1.534e-10
MUSK	110.58	-1.61277	0.237377	-6.79413	1.08966e-11	1.66782e-10
PHTF2	2176.14	-0.828975	0.122152	-6.7864	1.14969e-11	1.75801e-10
RNPEP	2092.25	-0.703578	0.103712	-6.78396	1.16926e-11	1.78623e-10
VKORC1L1	1515.74	-0.727078	0.107268	-6.77817	1.21711e-11	1.85577e-10
UBE2N	4835.89	-0.788373	0.116329	-6.77708	1.22633e-11	1.86805e-10
AJUBA	8926.19	-0.659726	0.0974596	-6.76923	1.29472e-11	1.97034e-10
SLC39A10	1369.5	-0.835031	0.123458	-6.76366	1.34546e-11	2.04366e-10
FBXO5	1673.7	-0.985703	0.14574	-6.76342	1.34768e-11	2.04509e-10
ZNF271P	1191.02	-0.685307	0.10133	-6.76309	1.3508e-11	2.04788e-10
GALNT18	303.166	-1.10337	0.16337	-6.7538	1.44026e-11	2.18143e-10
PAICS	12469.7	-0.790895	0.117219	-6.74714	1.50792e-11	2.27958e-10
JADE1	1976.8	-0.692769	0.102729	-6.74367	1.54437e-11	2.33028e-10
CCP110	1316.18	-0.746115	0.110659	-6.74248	1.55708e-11	2.34723e-10
SEMA3A	1980.87	-0.708013	0.105019	-6.74175	1.56493e-11	2.35684e-10
EZH2	2877.02	-0.68175	0.101227	-6.73486	1.64089e-11	2.46195e-10
ESPL1	3006.02	-0.847422	0.125842	-6.73399	1.65071e-11	2.47436e-10
FANCB	219.606	-1.15907	0.172221	-6.73012	1.69521e-11	2.53868e-10
DNAJC6	860.536	-0.842435	0.12524	-6.72656	1.7372e-11	2.59912e-10
HMGB2	12283.3	-0.743303	0.11055	-6.72368	1.77197e-11	2.64125e-10
BACE2	832.3	-0.769983	0.114613	-6.71812	1.84079e-11	2.73871e-10
MGC12916	577.173	-0.833974	0.124227	-6.71333	1.90226e-11	2.82227e-10
POLA2	1126.7	-0.90164	0.134375	-6.7099	1.94757e-11	2.88681e-10
PCDH7	704.932	-0.967417	0.144273	-6.70548	2.00744e-11	2.96456e-10
NUP210	1454.97	-0.668008	0.099633	-6.70469	2.01833e-11	2.97787e-10
PA2G4	10840.1	-0.79105	0.118048	-6.70107	2.06893e-11	3.04689e-10
SLC37A4	2301.46	-0.69199	0.103502	-6.68578	2.29701e-11	3.37656e-10
PTBP3	4833.28	-0.702931	0.105152	-6.68493	2.31038e-11	3.39309e-10
SOCS2	676.395	-0.841557	0.125965	-6.68088	2.37506e-11	3.47849e-10
SNX10	234.132	-1.18006	0.176664	-6.6797	2.39424e-11	3.50336e-10
DNAJC9	5434.65	-0.804421	0.120485	-6.67652	2.44682e-11	3.57375e-10
MTHFD1L	3135.04	-0.675918	0.101296	-6.67268	2.51171e-11	3.65847e-10
MGAT5	2263.72	-0.693856	0.103999	-6.67175	2.52779e-11	3.67855e-10
ME2	1191.6	-0.787451	0.118054	-6.67026	2.55351e-11	3.71258e-10
SLC25A15	666.836	-0.911672	0.136725	-6.66793	2.59438e-11	3.76858e-10
PFAS	3444.45	-0.821127	0.123177	-6.66626	2.62409e-11	3.80827e-10
PSMC1	6616.35	-0.768349	0.115318	-6.66289	2.68501e-11	3.89314e-10
SLBP	4211.4	-0.722519	0.108475	-6.66066	2.72595e-11	3.94892e-10
EPT1	2122.68	-0.646523	0.097068	-6.66052	2.72857e-11	3.94913e-10
C1QBP	7468.71	-0.731901	0.109941	-6.6572	2.79094e-11	4.02843e-10
RWDD1	1278.49	-0.770536	0.115799	-6.65407	2.85092e-11	4.11129e-10
CAMK4	406.946	-0.956758	0.143812	-6.65286	2.87447e-11	4.14153e-10
CHRNA5	374.788	-1.00747	0.151453	-6.65202	2.891e-11	4.15783e-10
MBNL3	425.63	-0.883251	0.132842	-6.64889	2.95313e-11	4.23955e-10
GCFC2	676.432	-0.858213	0.129186	-6.64326	3.0683e-11	4.39698e-10
MRPL12	3053.85	-0.847234	0.127556	-6.64208	3.09281e-11	4.42813e-10
NUP188	8386.89	-0.660052	0.0993981	-6.64049	3.12635e-11	4.46813e-10
HBEGF	3512.73	-0.721964	0.108752	-6.63861	3.16654e-11	4.52033e-10
CKAP2L	3549.16	-0.629805	0.0949091	-6.63588	3.22579e-11	4.5979e-10
CIRH1A	4488.71	-0.797482	0.120247	-6.63203	3.31097e-11	4.7067e-10
RFC5	3247.14	-0.789898	0.119135	-6.63028	3.35062e-11	4.75883e-10
RBM24	437.097	-1.0007	0.150998	-6.62726	3.4197e-11	4.83973e-10
EXOSC3	1652.27	-0.705674	0.10656	-6.62232	3.53608e-11	4.99116e-10
SNRPF	2633.73	-0.72527	0.109668	-6.61335	3.75718e-11	5.28591e-10
NUAK2	167.028	-1.47121	0.222461	-6.61331	3.75815e-11	5.28591e-10
NOTCH2	12442	-0.570614	0.0863644	-6.60705	3.92051e-11	5.50458e-10
RACGAP1	6295.62	-0.790446	0.119654	-6.60609	3.94615e-11	5.53571e-10
SGOL1	1640.93	-0.738651	0.111848	-6.60406	4.00036e-11	5.597e-10
TMTC3	1633.25	-0.740932	0.112197	-6.60386	4.0058e-11	5.5997e-10
KNSTRN	2288.68	-0.750771	0.113723	-6.60173	4.06393e-11	5.66618e-10
MRPL42	2045.46	-0.709566	0.107482	-6.60173	4.064e-11	5.66618e-10
SEMA3D	108.056	-1.56063	0.236475	-6.59954	4.12447e-11	5.74547e-10
SSRP1	16218.5	-0.683774	0.103854	-6.584	4.57964e-11	6.36287e-10
GEN1	842.741	-0.743993	0.113015	-6.58313	4.60642e-11	6.39451e-10
LAP3	2907.34	-0.673543	0.102323	-6.5825	4.62592e-11	6.41555e-10
ATP11A	1840.13	-0.622163	0.0945194	-6.58238	4.62961e-11	6.41555e-10
COQ2	824.143	-0.889327	0.135234	-6.57619	4.82662e-11	6.66542e-10
LINC00707	137.162	-1.4996	0.22816	-6.57259	4.9448e-11	6.81683e-10
MSRB1	443.6	-0.970128	0.147897	-6.55948	5.39965e-11	7.41824e-10
FEN1	9113.32	-0.890991	0.135981	-6.55233	5.66476e-11	7.76242e-10
BCAS2	2054.81	-0.668568	0.102047	-6.55154	5.69461e-11	7.79664e-10
TOPBP1	3984.52	-0.630342	0.0962363	-6.54994	5.75612e-11	7.86735e-10
C12orf75	3349.85	-0.793626	0.121273	-6.54411	5.98522e-11	8.17349e-10
NFS1	1419.87	-0.701206	0.10718	-6.54229	6.05832e-11	8.26625e-10
SFXN2	553.935	-0.876377	0.134021	-6.5391	6.18913e-11	8.42312e-10
CCT8	10380.5	-0.689661	0.105578	-6.53226	6.47828e-11	8.77923e-10
ZNF239	320.654	-1.10206	0.16878	-6.52956	6.59642e-11	8.93174e-10
PTP4A1	6643.01	-0.627732	0.0962376	-6.52273	6.90375e-11	9.31627e-10
CC2D2A	577.663	-0.924391	0.141756	-6.52098	6.98493e-11	9.41786e-10
MARC1	413.809	-0.9488	0.145532	-6.51954	7.05243e-11	9.49283e-10
EIF3J	3835.57	-0.679062	0.1044	-6.50442	7.79927e-11	1.04628e-09
ALDH1B1	1808.88	-0.930781	0.143115	-6.50372	7.83581e-11	1.0503e-09
MANBAL	1987.96	-0.688921	0.105974	-6.50087	7.9857e-11	1.06949e-09
EHBP1	3376.02	-0.645117	0.0992484	-6.50003	8.0306e-11	1.07461e-09
FANCG	3032.43	-0.756727	0.116489	-6.49611	8.24221e-11	1.10108e-09
LRRCC1	704.198	-0.841446	0.129595	-6.49289	8.42031e-11	1.12393e-09
LDLRAD3	1148.29	-0.801482	0.123462	-6.49173	8.48576e-11	1.13172e-09
SEMA3E	43.8531	-2.36641	0.364542	-6.49146	8.50092e-11	1.13279e-09
RANBP1	4444.69	-0.780196	0.12027	-6.48706	8.75286e-11	1.16345e-09
DNMT1	20889.7	-0.749289	0.115679	-6.47729	9.33836e-11	1.23922e-09
USP10	4208.04	-0.602226	0.0929798	-6.47695	9.35924e-11	1.24095e-09
LARP4	3834.44	-0.595288	0.0919185	-6.47625	9.4028e-11	1.24549e-09
NLN	1571.51	-0.7072	0.109201	-6.47615	9.40907e-11	1.24549e-09
C1orf112	1224.02	-0.761631	0.117661	-6.47309	9.60203e-11	1.26998e-09
PSMA1	7075.33	-0.606819	0.0937487	-6.47283	9.61836e-11	1.27109e-09
ANP32B	11825.6	-0.667212	0.103132	-6.46948	9.83396e-11	1.29743e-09
PRPF4	3623.05	-0.77269	0.119482	-6.46699	9.9974e-11	1.31682e-09
CDCA7L	7448.03	-0.827235	0.128008	-6.46238	1.03067e-10	1.35198e-09
TMA16	843.727	-0.731208	0.113169	-6.46118	1.03891e-10	1.36167e-09
NOL11	4249.29	-0.681291	0.105447	-6.46096	1.04041e-10	1.36252e-09
OXCT1	1164.37	-0.764444	0.118433	-6.45463	1.08485e-10	1.41607e-09
PKMYT1	2115.24	-0.961897	0.14909	-6.45178	1.10547e-10	1.44181e-09
E2F2	729.867	-1.15166	0.178704	-6.44451	1.15974e-10	1.51013e-09
CAP2	2329.89	-0.728426	0.113127	-6.43901	1.20258e-10	1.56208e-09
DOPEY2	1082.38	-0.698838	0.108824	-6.42175	1.34716e-10	1.73717e-09
UMPS	1344.49	-0.774963	0.1207	-6.42056	1.35773e-10	1.74797e-09
PDS5A	7625.38	-0.58253	0.0907319	-6.42034	1.35968e-10	1.74907e-09
TXNDC16	589.692	-0.845532	0.132051	-6.40306	1.52291e-10	1.94494e-09
CDCA8	5702.17	-0.854177	0.133411	-6.40258	1.52773e-10	1.94798e-09
CDT1	2565.76	-0.987251	0.154218	-6.40168	1.53681e-10	1.95799e-09
TNFRSF21	8158.32	-0.694554	0.108514	-6.40057	1.54799e-10	1.96909e-09
TNFSF18	40.9551	-2.5213	0.394122	-6.39725	1.58198e-10	2.00435e-09
SPAG5	7212.48	-0.650731	0.10175	-6.39536	1.60167e-10	2.02607e-09
AURKB	4556.11	-0.820876	0.128395	-6.39338	1.62257e-10	2.05089e-09
RCSD1	1141.69	-0.699214	0.109414	-6.39053	1.65312e-10	2.08619e-09
SFTA1P	283.923	-1.29719	0.203021	-6.38945	1.66488e-10	2.09938e-09
NEIL3	789.158	-1.04062	0.162941	-6.3865	1.69724e-10	2.13681e-09
PKP2	2235.5	-0.705944	0.110625	-6.3814	1.75473e-10	2.20745e-09
TONSL	3656.29	-0.927493	0.145349	-6.38116	1.75751e-10	2.20747e-09
IGFBP1	2344.52	-0.728943	0.114266	-6.37936	1.77835e-10	2.23013e-09
ZW10	1870.08	-0.726954	0.113961	-6.37898	1.78267e-10	2.23379e-09
RMI2	565.493	-0.853557	0.133866	-6.3762	1.81536e-10	2.27297e-09
MNS1	269.755	-1.09855	0.172354	-6.37377	1.84437e-10	2.30748e-09
HNRNPD	13778.2	-0.577927	0.0907273	-6.36993	1.8911e-10	2.3641e-09
ANKFY1	2875.64	-0.671478	0.105444	-6.3681	1.9139e-10	2.38886e-09
GMPS	3275.99	-0.801718	0.125928	-6.36647	1.93432e-10	2.41246e-09
PDSS1	493.824	-1.00335	0.157622	-6.36552	1.94633e-10	2.42554e-09
PLCE1	2027.73	-0.743443	0.116803	-6.36491	1.95399e-10	2.43319e-09
HJURP	7706.32	-0.599119	0.0942656	-6.35565	2.07541e-10	2.57836e-09
KIF2C	9004.51	-0.787502	0.12398	-6.35186	2.12725e-10	2.6407e-09
C12orf4	920.111	-0.800963	0.126159	-6.34886	2.16911e-10	2.69057e-09
CDCA5	5601.63	-0.957027	0.150752	-6.34837	2.17609e-10	2.69714e-09
CEP57L1	384.355	-0.893455	0.140741	-6.34824	2.17793e-10	2.69733e-09
STK4	4781.84	-0.573473	0.0903927	-6.34424	2.23523e-10	2.764e-09
ZWILCH	2405.3	-0.777661	0.122603	-6.3429	2.25473e-10	2.78379e-09
AUNIP	451.064	-1.06438	0.167982	-6.33628	2.35373e-10	2.90154e-09
ZNF468	686.188	-0.747374	0.11796	-6.33583	2.36061e-10	2.9042e-09
NXN	1692.37	-0.977203	0.15427	-6.33438	2.38298e-10	2.9263e-09
SF3A3	7722.48	-0.620994	0.0982492	-6.32061	2.60538e-10	3.1896e-09
TAGLN	298.904	-1.28272	0.203012	-6.31846	2.64178e-10	3.22921e-09
INCENP	4200.88	-0.750479	0.118779	-6.31826	2.64527e-10	3.23099e-09
EXOSC2	2480.49	-0.645153	0.102127	-6.31714	2.66453e-10	3.25056e-09
EHD4	2749.6	-0.681562	0.107925	-6.31516	2.69887e-10	3.28891e-09
AASS	2183.89	-0.671348	0.106374	-6.3112	2.76872e-10	3.37145e-09
TTF2	2089.81	-0.663959	0.105246	-6.30862	2.81532e-10	3.42038e-09
CDCA2	1937.48	-0.917932	0.145556	-6.30637	2.85656e-10	3.46785e-09
RIMS2	70.9076	-1.85662	0.29449	-6.30451	2.89114e-10	3.50716e-09
ITPK1	6816.36	-0.78147	0.123963	-6.30407	2.89924e-10	3.51431e-09
TPX2	17097.2	-0.728571	0.115593	-6.30291	2.92111e-10	3.53813e-09
RPAP3	1602.69	-0.668864	0.106145	-6.30142	2.94928e-10	3.56955e-09
PSMG1	1456.46	-0.846957	0.134446	-6.29962	2.9838e-10	3.60859e-09
MYL9	3801.81	-0.835707	0.132669	-6.2992	2.9919e-10	3.6115e-09
MCM5	4380.18	-0.840646	0.133453	-6.29919	2.99205e-10	3.6115e-09
MRE11A	1991.47	-0.665766	0.105718	-6.29757	3.02341e-10	3.64545e-09
NUP50	3231.86	-0.652344	0.103606	-6.29637	3.04688e-10	3.6682e-09
CHAF1A	2824.33	-0.769749	0.122291	-6.29442	3.0856e-10	3.70922e-09
GFM1	1750.66	-0.672862	0.106925	-6.29284	3.11719e-10	3.73876e-09
NIFK	1696.18	-0.701294	0.11149	-6.29021	3.17035e-10	3.79711e-09
FANCE	1898.92	-0.787554	0.125241	-6.28831	3.20947e-10	3.84078e-09
CAD	3883.9	-0.840787	0.133801	-6.28386	3.30271e-10	3.94939e-09
ATL2	1966.42	-0.607531	0.0966832	-6.28373	3.30536e-10	3.94961e-09
SLIRP	1542.8	-0.747532	0.118997	-6.28192	3.34421e-10	3.99304e-09
GLO1	8575.51	-0.674602	0.107463	-6.27752	3.44013e-10	4.09837e-09
PARP2	2370.98	-0.67617	0.107716	-6.27733	3.44435e-10	4.10034e-09
LEF1	409.782	-0.882269	0.140589	-6.27553	3.4845e-10	4.13947e-09
TAF5	1168.42	-0.716453	0.114167	-6.27551	3.485e-10	4.13947e-09
AP1M2	1130.95	-1.03355	0.164743	-6.27374	3.52481e-10	4.18054e-09
ADAT1	1306.71	-0.70275	0.112098	-6.26906	3.6323e-10	4.30483e-09
DHX15	14009.2	-0.616555	0.0984093	-6.26521	3.72323e-10	4.39953e-09
DENR	8807.95	-0.634591	0.101331	-6.26254	3.78761e-10	4.47229e-09
TMEM41A	1178.39	-0.689419	0.110154	-6.25866	3.88296e-10	4.57811e-09
CENPP	320.137	-0.981877	0.156892	-6.25829	3.89222e-10	4.58463e-09
FANCA	3591.61	-0.718908	0.114931	-6.25514	3.97152e-10	4.67217e-09
B3GALNT2	2123.99	-0.60091	0.0960766	-6.25449	3.9883e-10	4.68845e-09
PKN3	2095.68	-0.76915	0.123005	-6.25301	4.02614e-10	4.72946e-09
NME1	1694.58	-0.854001	0.136697	-6.24742	4.17284e-10	4.89817e-09
LINC00669	209.686	-1.11163	0.178021	-6.24435	4.25576e-10	4.99184e-09
NDUFS4	1832.8	-0.729974	0.116959	-6.24129	4.33964e-10	5.08276e-09
SERBP1	18909.8	-0.589085	0.0943978	-6.24045	4.36311e-10	5.1065e-09
VWDE	171.413	-1.14551	0.183643	-6.23772	4.44006e-10	5.18896e-09
PTPMT1	1549.37	-0.683261	0.109544	-6.2373	4.45182e-10	5.1989e-09
PRR11	8746.31	-0.579436	0.0929814	-6.23175	4.61261e-10	5.37879e-09
NGFR	182.512	-1.14475	0.183791	-6.22855	4.70786e-10	5.48587e-09
FBXO22	880.79	-0.675657	0.108484	-6.22816	4.7195e-10	5.49541e-09
HNRNPU	31094	-0.547717	0.0879488	-6.22768	4.73382e-10	5.50405e-09
ODC1	3542.95	-0.76215	0.122478	-6.22273	4.88568e-10	5.67649e-09
PLAC8	1620.3	-0.852997	0.137134	-6.22017	4.96614e-10	5.7612e-09
ELAVL1	6459.29	-0.57275	0.092081	-6.22007	4.96942e-10	5.7612e-09
RBM18	1233.51	-0.636984	0.102438	-6.21827	5.02675e-10	5.81922e-09
PROSER2	1189.72	-0.733961	0.118056	-6.21708	5.065e-10	5.85925e-09
EBNA1BP2	7162.23	-0.840987	0.13531	-6.21528	5.1234e-10	5.92252e-09
STAT3	6880.37	-0.592096	0.0952888	-6.2137	5.17512e-10	5.97797e-09
SRSF2	12655.6	-0.540451	0.0870354	-6.20956	5.3134e-10	6.13327e-09
PARPBP	1179.18	-0.690493	0.11123	-6.20778	5.37399e-10	6.19651e-09
TBC1D2	2271.15	-0.832936	0.134188	-6.20725	5.39191e-10	6.20595e-09
FAT4	1101.67	-0.729818	0.117582	-6.2069	5.40404e-10	6.21542e-09
CLOCK	1813.19	-0.60702	0.0978084	-6.20622	5.42742e-10	6.23782e-09
SPTLC3	646.995	-0.77995	0.125811	-6.19937	5.66888e-10	6.49055e-09
BUB1B	3654.65	-0.699432	0.112824	-6.19929	5.67171e-10	6.49055e-09
FAM168A	2991.97	-0.579164	0.0935354	-6.19192	5.94364e-10	6.79201e-09
TMEM185B	1633.62	-0.67194	0.108527	-6.19143	5.96207e-10	6.80819e-09
PDE12	3822.11	-0.720148	0.116404	-6.18661	6.14704e-10	7.00437e-09
SLC18B1	344.532	-0.879778	0.142251	-6.18468	6.22304e-10	7.08087e-09
CCT3	17816.6	-0.633032	0.102368	-6.18387	6.25474e-10	7.11187e-09
BCAP29	1721.47	-0.65147	0.105372	-6.18258	6.30614e-10	7.16299e-09
KATNAL1	1231.67	-0.713736	0.115444	-6.18252	6.30867e-10	7.16299e-09
RTF1	2984.95	-0.576607	0.0932808	-6.18142	6.3529e-10	7.20808e-09
VBP1	3455.35	-0.678781	0.109877	-6.17766	6.50576e-10	7.37628e-09
MBOAT1	269.088	-0.95175	0.154146	-6.17435	6.64373e-10	7.52736e-09
HSPD1	17094.1	-0.582202	0.0943152	-6.17294	6.70301e-10	7.58914e-09
BATF3	130.701	-1.44287	0.233811	-6.1711	6.78156e-10	7.67263e-09
UNG	4425.63	-0.85081	0.137878	-6.17076	6.7961e-10	7.68364e-09
ARL13B	1140.94	-0.657195	0.106517	-6.16988	6.83431e-10	7.72137e-09
DBF4	1484.8	-0.771213	0.125051	-6.1672	6.95099e-10	7.84764e-09
CLIP1	4815.4	-0.597433	0.0969048	-6.16516	7.04139e-10	7.94408e-09
EIF2AK2	1741.79	-0.625974	0.101597	-6.16134	7.21305e-10	8.12626e-09
SSB	5413	-0.718134	0.116559	-6.16111	7.22369e-10	8.13251e-09
TRAP1	3004.17	-0.865955	0.140691	-6.15501	7.5074e-10	8.44596e-09
MCMBP	7103.33	-0.636647	0.10346	-6.15358	7.57521e-10	8.51624e-09
STK3	545.501	-0.798984	0.129872	-6.1521	7.64641e-10	8.59024e-09
ZNF215	538.871	-0.842908	0.137167	-6.14511	7.991e-10	8.95216e-09
SYNE3	296.811	-0.889069	0.144724	-6.1432	8.08759e-10	9.05401e-09
NUCKS1	22674.3	-0.633927	0.103235	-6.14063	8.21967e-10	9.18899e-09
ECT2	10357.4	-0.595626	0.09718	-6.1291	8.83765e-10	9.85914e-09
WWC1	1559.98	-0.8305	0.135524	-6.12807	8.89516e-10	9.91636e-09
FAM196B	686.271	-0.991266	0.161819	-6.12576	9.0249e-10	1.0047e-08
IFIT1	679.01	-0.967377	0.157938	-6.12503	9.06679e-10	1.00866e-08
DIMT1	1500.39	-0.702101	0.114645	-6.12413	9.1179e-10	1.01364e-08
RTKN2	593.744	-0.803003	0.131178	-6.12149	9.27017e-10	1.02913e-08
LRPPRC	6569.56	-0.534204	0.0873013	-6.11908	9.41174e-10	1.04412e-08
SPTY2D1	1720.61	-0.581894	0.0951904	-6.11295	9.78082e-10	1.08206e-08
SMC3	8690.02	-0.650013	0.106353	-6.11184	9.84878e-10	1.08882e-08
MCOLN2	283.243	-0.971806	0.159037	-6.11057	9.92732e-10	1.09599e-08
FAM83D	3426.22	-0.791163	0.129477	-6.11043	9.93636e-10	1.09623e-08
PSMB8	2574.87	-0.64443	0.10549	-6.10893	1.003e-09	1.10504e-08
CBR3	344.09	-0.845658	0.138433	-6.10878	1.00394e-09	1.1053e-08
TM7SF3	2229.11	-0.68984	0.112957	-6.10709	1.01462e-09	1.11476e-08
RNF168	2064.31	-0.6308	0.103303	-6.1063	1.0197e-09	1.11942e-08
FAT3	2510.1	-0.766532	0.125597	-6.10311	1.04025e-09	1.14056e-08
ABCB10	814.267	-0.712683	0.116816	-6.10088	1.05483e-09	1.15575e-08
PSMB9	940.365	-0.725546	0.118942	-6.10001	1.06063e-09	1.16131e-08
APOL1	846.125	-0.701302	0.114987	-6.09896	1.06759e-09	1.16813e-08
FGF5	747.868	-0.718908	0.117883	-6.09847	1.07089e-09	1.17014e-08
USP44	183.045	-1.20177	0.197123	-6.09655	1.08381e-09	1.18344e-08
KIAA1524	4242.56	-0.620039	0.101767	-6.0927	1.11019e-09	1.20977e-08
ATIC	4868.78	-0.617254	0.101331	-6.09145	1.1189e-09	1.21759e-08
SCAI	433.464	-0.854639	0.140359	-6.08893	1.13669e-09	1.23527e-08
DHX9	12259.1	-0.558534	0.0917386	-6.08832	1.14101e-09	1.23912e-08
STX18	1747.36	-0.632755	0.103962	-6.08641	1.15468e-09	1.25141e-08
AKT3	2738.93	-0.605598	0.0995934	-6.0807	1.19657e-09	1.29506e-08
AKAP5	118.666	-1.54409	0.253939	-6.08057	1.19756e-09	1.29525e-08
RAB23	1070.28	-0.690047	0.113492	-6.08016	1.20066e-09	1.29772e-08
PKP4	4083.06	-0.656577	0.108033	-6.07757	1.22014e-09	1.31699e-08
STMN1	24147.7	-0.683223	0.11249	-6.07362	1.2506e-09	1.34896e-08
PAK1IP1	1610.76	-0.837741	0.137945	-6.07301	1.25537e-09	1.35319e-08
ZNF804A	915.21	-0.813503	0.133957	-6.07288	1.25636e-09	1.35334e-08
AGTPBP1	2254.49	-0.639527	0.105332	-6.07152	1.26705e-09	1.3621e-08
METAP1	2247.7	-0.617773	0.101753	-6.07132	1.26867e-09	1.36246e-08
METAP2	6716.14	-0.685902	0.112975	-6.07126	1.26909e-09	1.36246e-08
HSPA8	75133.7	-0.565727	0.0931829	-6.07115	1.26999e-09	1.36251e-08
HNRNPR	12880.5	-0.636175	0.104862	-6.06676	1.30513e-09	1.39833e-08
GEMIN2	766.24	-0.689003	0.113582	-6.0661	1.31051e-09	1.40315e-08
PPP2R3A	1423.08	-0.619845	0.102194	-6.06537	1.31647e-09	1.40859e-08
CSRP1	6305.81	-0.573847	0.0946885	-6.06037	1.35812e-09	1.45218e-08
GAR1	1307.7	-0.657272	0.108533	-6.05597	1.39573e-09	1.4904e-08
MAK16	1284.34	-0.751875	0.124166	-6.05539	1.4008e-09	1.49481e-08
CENPA	807.104	-0.723516	0.119517	-6.05365	1.416e-09	1.51002e-08
FRRS1	128.193	-1.44325	0.238686	-6.04666	1.47883e-09	1.57492e-08
TUBB2A	586.998	-0.915806	0.151531	-6.04367	1.50646e-09	1.60328e-08
THOC3	1099.43	-0.717308	0.11869	-6.04354	1.50771e-09	1.60353e-08
ASAP1	6217.76	-0.535839	0.0886849	-6.04206	1.52161e-09	1.61616e-08
CORO1C	13379.8	-0.617796	0.102268	-6.04096	1.53196e-09	1.62607e-08
PTPRF	15086.5	-0.709713	0.117514	-6.03939	1.54697e-09	1.63983e-08
DCPS	881.885	-0.907208	0.150222	-6.03913	1.54944e-09	1.64136e-08
MTERF3	592.414	-0.759731	0.125894	-6.03471	1.59253e-09	1.68365e-08
OTUD6B	573.755	-0.797013	0.132113	-6.03283	1.61117e-09	1.7011e-08
SNHG1	4797.63	-0.595977	0.0988356	-6.02998	1.63977e-09	1.73016e-08
BRIX1	3069.41	-0.748156	0.124085	-6.02937	1.64597e-09	1.73441e-08
RUVBL1	2848.56	-0.657856	0.109223	-6.02305	1.71157e-09	1.79997e-08
SEC22C	2799.68	-0.585787	0.0972951	-6.02073	1.73633e-09	1.8248e-08
BASP1	3878.21	-0.694719	0.115399	-6.02017	1.7423e-09	1.82867e-08
FPGT	274.812	-0.933627	0.155161	-6.01715	1.7751e-09	1.86065e-08
CENPM	793.407	-1.01107	0.168064	-6.01597	1.7881e-09	1.86937e-08
TAP1	2684.47	-0.780364	0.129862	-6.00917	1.86479e-09	1.94699e-08
PCBD1	295.182	-0.942511	0.156902	-6.007	1.88993e-09	1.97066e-08
AOX1	1438.53	-0.911115	0.151771	-6.00322	1.93439e-09	2.01439e-08
PRKAR2A	1744.03	-0.749692	0.12491	-6.00184	1.95093e-09	2.03029e-08
NUP43	3600.12	-0.580328	0.0966965	-6.00154	1.95453e-09	2.03271e-08
EXOSC8	1908.36	-0.692387	0.115437	-5.99794	1.99842e-09	2.07701e-08
CKAP2	4922.16	-0.681402	0.113636	-5.99638	2.01768e-09	2.09294e-08
EML4	3483.02	-0.569553	0.0950175	-5.99419	2.04504e-09	2.11719e-08
CKS2	3473.13	-0.570866	0.0952399	-5.99398	2.04764e-09	2.11851e-08
MTHFD2	2144.01	-0.714216	0.119178	-5.99283	2.06215e-09	2.13214e-08
AGPAT3	2619.52	-0.583862	0.0975305	-5.98645	2.14464e-09	2.2117e-08
RAPGEF5	122.952	-1.30934	0.218902	-5.9814	2.21225e-09	2.277e-08
ALMS1	1788.06	-0.588371	0.0984141	-5.97852	2.25173e-09	2.31615e-08
NUP85	4284.52	-0.650769	0.108939	-5.9737	2.31929e-09	2.38411e-08
SNX5	4713.48	-0.602549	0.100951	-5.96874	2.39095e-09	2.45087e-08
SPATA5	712.552	-0.748217	0.125356	-5.96873	2.39105e-09	2.45087e-08
SIK2	1607.42	-0.599804	0.100648	-5.95944	2.53096e-09	2.58836e-08
ERGIC2	1386.63	-0.627579	0.105319	-5.95884	2.54038e-09	2.59632e-08
PHF19	7858.11	-0.755968	0.126908	-5.95682	2.57186e-09	2.62682e-08
VPS9D1-AS1	443.35	-1.05992	0.177949	-5.95633	2.57968e-09	2.63313e-08
EIF2S1	8033.1	-0.58888	0.0989951	-5.94858	2.70481e-09	2.75731e-08
HNRNPA3	15073.3	-0.5544	0.0932054	-5.94815	2.71186e-09	2.76197e-08
QTRTD1	1424.96	-0.598599	0.100646	-5.94758	2.72137e-09	2.76889e-08
FAM72D	140.228	-1.22328	0.205745	-5.94562	2.75419e-09	2.79693e-08
TCOF1	7245.91	-0.683874	0.115139	-5.93956	2.85789e-09	2.89305e-08
PRPSAP1	1555.27	-0.599395	0.100989	-5.93527	2.93356e-09	2.96589e-08
CDK2	3692.14	-0.56935	0.0959881	-5.93147	3.00243e-09	3.0336e-08
CDC25C	931.707	-0.785814	0.132495	-5.93092	3.0125e-09	3.03992e-08
ERLIN1	3869.42	-0.618892	0.104417	-5.9271	3.08331e-09	3.10549e-08
RPA1	8476.64	-0.64203	0.108343	-5.92587	3.1064e-09	3.12677e-08
ITGB3BP	665.814	-0.778951	0.13146	-5.92536	3.11616e-09	3.13461e-08
CERS2	9551.5	-0.522227	0.0881561	-5.92389	3.14419e-09	3.15883e-08
TLN2	268.98	-1.03168	0.174165	-5.92358	3.15016e-09	3.16284e-08
MTMR6	1598.88	-0.587652	0.0992134	-5.92312	3.15899e-09	3.16972e-08
FAM63B	380.992	-0.915297	0.154551	-5.9223	3.17476e-09	3.18353e-08
NLRP3	382.43	-0.948013	0.160082	-5.92204	3.17964e-09	3.18643e-08
JPH1	418.508	-0.815478	0.137841	-5.91607	3.29715e-09	3.29179e-08
CRISPLD1	325.207	-1.02669	0.173666	-5.91187	3.38237e-09	3.37475e-08
SNRPA1	2242.82	-0.696147	0.117792	-5.90997	3.42166e-09	3.41183e-08
TUBE1	420.341	-0.818029	0.138457	-5.9082	3.4587e-09	3.44446e-08
HMGN5	1133.06	-0.799583	0.135363	-5.90696	3.48473e-09	3.4639e-08
SUCLG2	2942.79	-0.602925	0.102119	-5.90413	3.54512e-09	3.52173e-08
RBBP8	4183.14	-0.812406	0.137658	-5.90162	3.5995e-09	3.57353e-08
PTPRQ	170.567	-1.13595	0.19258	-5.89859	3.66622e-09	3.63299e-08
KPNA2	16390	-0.649092	0.110048	-5.89825	3.67375e-09	3.6382e-08
VASH2	92.2206	-1.41758	0.24049	-5.89455	3.75707e-09	3.71841e-08
C6orf62	5728.37	-0.561215	0.0952323	-5.89312	3.78981e-09	3.74763e-08
SBDSP1	1729.83	-0.62179	0.105512	-5.89305	3.79129e-09	3.74763e-08
HLCS	747.769	-0.678209	0.115376	-5.87827	4.14588e-09	4.088e-08
DDX18	4066.2	-0.61224	0.104223	-5.87433	4.24551e-09	4.18108e-08
CTSV	135.026	-1.25399	0.213914	-5.86209	4.57077e-09	4.48811e-08
CENPN	4420.69	-0.73752	0.125812	-5.86207	4.57133e-09	4.48811e-08
IMPDH2	13776.5	-0.683825	0.116758	-5.85676	4.7198e-09	4.62535e-08
SNX24	1562.51	-0.656619	0.112128	-5.85598	4.74208e-09	4.64433e-08
CKAP5	14907	-0.507291	0.0866628	-5.85361	4.81002e-09	4.70509e-08
SPIN4	997.156	-0.619169	0.105838	-5.85014	4.91155e-09	4.80147e-08
CDCA3	2183.37	-0.806895	0.137957	-5.84888	4.94902e-09	4.83514e-08
SAE1	8535.54	-0.637709	0.10915	-5.84249	5.14256e-09	5.01502e-08
APIP	1650.38	-0.624616	0.106988	-5.83818	5.27742e-09	5.14025e-08
ARHGEF26	944.555	-0.79635	0.136435	-5.83686	5.31944e-09	5.17802e-08
C2orf47	486.302	-0.811649	0.13911	-5.83456	5.39311e-09	5.24653e-08
EPB41L4B	1398.54	-0.789223	0.135352	-5.83088	5.51347e-09	5.35384e-08
H1F0	10157.8	-0.555414	0.0953429	-5.82544	5.69614e-09	5.52449e-08
ANP32A	5248.64	-0.526294	0.0904196	-5.82058	5.86448e-09	5.67742e-08
PSRC1	2323	-0.657479	0.112964	-5.82024	5.87649e-09	5.68559e-08
DDX55	2705.25	-0.593145	0.101936	-5.81878	5.9278e-09	5.73177e-08
ZNF90	278.232	-0.963486	0.165631	-5.81705	5.98942e-09	5.78434e-08
HAUS4	1760.37	-0.5923	0.101917	-5.81159	6.18816e-09	5.96092e-08
BRI3BP	304.383	-1.133	0.195052	-5.80869	6.2965e-09	6.05526e-08
SLC35G1	271.353	-1.10786	0.190861	-5.80454	6.4543e-09	6.19582e-08
AHCY	10280.6	-0.699043	0.120463	-5.80297	6.51505e-09	6.25038e-08
NAP1L3	209.162	-1.21199	0.208912	-5.80143	6.57505e-09	6.30415e-08
TAF9B	1161.08	-0.685577	0.118177	-5.80127	6.58136e-09	6.30641e-08
ASF1B	6355.98	-0.723135	0.124696	-5.79919	6.66353e-09	6.3775e-08
UTP20	3043.51	-0.52399	0.0903875	-5.79716	6.74477e-09	6.45138e-08
ADK	3040.38	-0.661588	0.114191	-5.7937	6.88516e-09	6.57385e-08
PDLIM1	5594.47	-0.603368	0.104227	-5.78901	7.08045e-09	6.73212e-08
IPO9	6870.73	-0.557835	0.0966417	-5.7722	7.82449e-09	7.41307e-08
UBR7	3353	-0.614689	0.106622	-5.76515	8.15876e-09	7.7206e-08
LYAR	4314.09	-0.593787	0.103023	-5.76363	8.23215e-09	7.78082e-08
KATNA1	1150.43	-0.64143	0.111312	-5.76244	8.29086e-09	7.83168e-08
CKS1B	4221.28	-0.673397	0.116904	-5.76025	8.39872e-09	7.92887e-08
CCDC85C	3270.65	-0.80152	0.139155	-5.75992	8.41561e-09	7.94012e-08
SNRPE	2583.95	-0.578399	0.100429	-5.75926	8.44851e-09	7.96645e-08
GART	5514.6	-0.523986	0.0909865	-5.75894	8.4642e-09	7.97654e-08
UHRF1BP1L	1321.95	-0.641605	0.111413	-5.75879	8.47189e-09	7.97907e-08
PPP2R5E	2172.15	-0.640605	0.111262	-5.75761	8.53132e-09	8.02558e-08
RBMX	9949.63	-0.648998	0.112768	-5.75515	8.65635e-09	8.13839e-08
ATP2A2	16150.6	-0.488874	0.0849655	-5.75379	8.72655e-09	8.19957e-08
PSMA3	5294.31	-0.627501	0.109109	-5.75111	8.86588e-09	8.32559e-08
SPTAN1	13942.3	-0.495917	0.0862315	-5.751	8.87184e-09	8.32629e-08
BOLA3	730.877	-0.878307	0.152749	-5.75	8.9242e-09	8.3705e-08
CDKN3	2692.07	-0.769139	0.133821	-5.74752	9.05615e-09	8.47435e-08
MAP7D3	2097.17	-0.604704	0.105252	-5.7453	9.17574e-09	8.5762e-08
HIBCH	572.429	-0.753585	0.13117	-5.74511	9.18629e-09	8.58104e-08
SUGT1	1563.82	-0.616207	0.107309	-5.74234	9.33778e-09	8.70726e-08
FIGNL1	1675.42	-0.660559	0.115082	-5.73992	9.47204e-09	8.8273e-08
ELOVL7	639.171	-0.723256	0.126023	-5.73907	9.5198e-09	8.86663e-08
NAA20	2313.64	-0.598416	0.104277	-5.73872	9.53941e-09	8.87971e-08
CTDSPL2	1567.89	-0.68719	0.119769	-5.73763	9.60085e-09	8.92649e-08
RBM28	1084.99	-0.709316	0.123734	-5.73258	9.8912e-09	9.18576e-08
UBE2S	8138.14	-0.680291	0.118724	-5.73003	1.00412e-08	9.31419e-08
TGFB2	3320.71	-0.69596	0.121678	-5.71969	1.06721e-08	9.88217e-08
LIG1	4150.25	-0.693641	0.121281	-5.71927	1.06983e-08	9.90072e-08
ISCA2	823.316	-0.690798	0.120822	-5.71749	1.0811e-08	9.98769e-08
SNAPC1	3998.17	-0.637863	0.111574	-5.71696	1.08447e-08	1.00085e-07
ASPM	5459.66	-0.582741	0.101932	-5.71694	1.08461e-08	1.00085e-07
PPIH	1752.3	-0.682596	0.119481	-5.71303	1.10983e-08	1.02353e-07
POP5	932.342	-0.631288	0.110545	-5.71071	1.12508e-08	1.0358e-07
ACTB	176860	-0.634806	0.111185	-5.70946	1.13334e-08	1.0428e-07
XPO1	14621.3	-0.535268	0.0937888	-5.70716	1.14876e-08	1.05517e-07
PACSIN3	1462.92	-0.684003	0.119862	-5.7066	1.15258e-08	1.05806e-07
RIOK1	1602.74	-0.715742	0.125492	-5.70351	1.17368e-08	1.0762e-07
TNS3	6238.52	-0.513471	0.090064	-5.70118	1.18979e-08	1.09035e-07
DIS3L	1169.02	-0.621987	0.109134	-5.69927	1.20322e-08	1.10139e-07
ATP6V0E2	837.212	-1.0398	0.182471	-5.69841	1.2093e-08	1.10632e-07
U2SURP	4669.29	-0.549097	0.0964238	-5.69462	1.23646e-08	1.13052e-07
TMEM123	12058.3	-0.656575	0.1153	-5.69448	1.23751e-08	1.13083e-07
POLR3C	1745.06	-0.650981	0.114359	-5.69242	1.25251e-08	1.14388e-07
LRP4	272.389	-1.00994	0.177488	-5.6902	1.26892e-08	1.15755e-07
PDCD5	2748.78	-0.590937	0.103871	-5.68912	1.27692e-08	1.16418e-07
CAV1	23105.3	-0.686821	0.120758	-5.6876	1.28838e-08	1.17328e-07
MPP2	306.225	-0.898715	0.158155	-5.68251	1.3273e-08	1.20598e-07
KIAA0020	4248.4	-0.631551	0.111154	-5.68175	1.33322e-08	1.21066e-07
HSP90AB1	103790	-0.546996	0.0962878	-5.68084	1.34031e-08	1.21642e-07
TPCN2	715.086	-0.693107	0.122011	-5.68068	1.34164e-08	1.21693e-07
PIF1	767.819	-0.811556	0.142928	-5.67809	1.36207e-08	1.23336e-07
PWP2	443.348	-0.79577	0.140164	-5.67741	1.3675e-08	1.23753e-07
CMIP	8245	-0.602068	0.106048	-5.67732	1.36823e-08	1.23753e-07
CAAP1	1098.13	-0.676275	0.119176	-5.67461	1.39007e-08	1.25658e-07
C10orf54	919.143	-0.756077	0.133394	-5.66798	1.4449e-08	1.30466e-07
CLCC1	1435.09	-0.57472	0.101445	-5.66535	1.46726e-08	1.32335e-07
SFMBT1	1020.72	-0.652703	0.115268	-5.66251	1.49175e-08	1.34468e-07
SIMC1	627.076	-0.671248	0.118551	-5.66208	1.49549e-08	1.34729e-07
MTFR2	510.812	-0.780971	0.137961	-5.6608	1.50672e-08	1.35665e-07
SORD	1215.55	-0.801237	0.141546	-5.6606	1.50849e-08	1.35747e-07
CCT5	24995.1	-0.592088	0.104798	-5.64979	1.60642e-08	1.43911e-07
TAF15	9086.02	-0.483783	0.0856871	-5.64593	1.64295e-08	1.47101e-07
RPS2	36122.1	-0.642953	0.113892	-5.6453	1.64889e-08	1.47467e-07
NOP14	5402.54	-0.615249	0.108994	-5.64477	1.65403e-08	1.47762e-07
SMYD3	920.509	-0.740369	0.131229	-5.64183	1.6825e-08	1.50191e-07
PAK2	8545.85	-0.506578	0.0897952	-5.64148	1.68597e-08	1.50362e-07
UTP15	1372.26	-0.602536	0.106851	-5.63905	1.70994e-08	1.52244e-07
EBPL	444.416	-0.759664	0.134732	-5.63834	1.71693e-08	1.52782e-07
EIF3B	15037.5	-0.578186	0.102717	-5.62894	1.81317e-08	1.60719e-07
ZNF22	2889.33	-0.626188	0.11127	-5.62763	1.82698e-08	1.61853e-07
RPP40	447.886	-0.758345	0.134936	-5.62001	1.90944e-08	1.68759e-07
FLNC	7465.32	-0.582511	0.103657	-5.61959	1.91411e-08	1.69009e-07
RRP15	1845.3	-0.653778	0.116402	-5.61653	1.94825e-08	1.71549e-07
ZNF85	264.238	-0.920561	0.164081	-5.6104	2.01858e-08	1.77644e-07
COQ3	400.952	-0.812075	0.144772	-5.60933	2.03117e-08	1.78555e-07
ASCC3	2706.28	-0.522128	0.0931109	-5.60759	2.0516e-08	1.80251e-07
CEP55	6524.49	-0.622846	0.111083	-5.60702	2.05845e-08	1.80754e-07
PAWR	1215.44	-0.668198	0.119434	-5.59469	2.21013e-08	1.93541e-07
PDLIM2	365.371	-0.789785	0.141201	-5.59334	2.22737e-08	1.94878e-07
MMD	989.767	-0.724385	0.129518	-5.59293	2.23273e-08	1.95199e-07
RAD54L	1770.9	-0.746312	0.133495	-5.59055	2.26347e-08	1.97561e-07
DHX57	768.618	-0.615173	0.110086	-5.58814	2.29521e-08	2.00004e-07
MDN1	2411.36	-0.676217	0.121117	-5.58318	2.36164e-08	2.05568e-07
PVR	7100.51	-0.605723	0.108537	-5.5808	2.39412e-08	2.08282e-07
TAF1B	1341.48	-0.608772	0.109281	-5.57071	2.53701e-08	2.20353e-07
ATP13A3	7916.64	-0.524291	0.0941302	-5.56985	2.54961e-08	2.21327e-07
LIN9	664.33	-0.693109	0.124488	-5.5677	2.58119e-08	2.23825e-07
C2CD5	1640.19	-0.54738	0.0983696	-5.56452	2.62875e-08	2.27454e-07
ALDH5A1	349.053	-0.874504	0.157211	-5.56263	2.65743e-08	2.29812e-07
TMEM177	209.082	-1.10282	0.198262	-5.56241	2.66077e-08	2.29851e-07
TTC26	423.152	-0.762389	0.137097	-5.56095	2.68308e-08	2.31528e-07
NUPL1	3158.65	-0.527224	0.0948537	-5.55828	2.7244e-08	2.34967e-07
DCAF13	3725.23	-0.574672	0.103494	-5.55269	2.8131e-08	2.42094e-07
CSPG4	77.9622	-1.53325	0.276731	-5.5406	3.0143e-08	2.5881e-07
MRPL3	3402.45	-0.683033	0.123279	-5.54054	3.01545e-08	2.5881e-07
RAN	16888.7	-0.613804	0.110789	-5.54031	3.01936e-08	2.59007e-07
ORC3	1636.9	-0.605094	0.109307	-5.53573	3.09927e-08	2.65576e-07
ZNF28	504.86	-0.739602	0.133766	-5.52906	3.21952e-08	2.75436e-07
CLNS1A	3362.66	-0.579088	0.104742	-5.5287	3.22621e-08	2.75861e-07
EIF1AX	1899.18	-0.61364	0.111041	-5.52623	3.27188e-08	2.79467e-07
CPA4	822.396	-0.999646	0.181064	-5.52097	3.37139e-08	2.87812e-07
TUBA1C	27184.6	-0.705959	0.12793	-5.51832	3.42261e-08	2.91717e-07
AGK	895.855	-0.65969	0.119558	-5.51772	3.43426e-08	2.92553e-07
C11orf58	6110.82	-0.516871	0.0937031	-5.51604	3.46714e-08	2.9504e-07
EPDR1	2245.08	-0.638856	0.115828	-5.51557	3.47645e-08	2.95674e-07
THOC1	1990.63	-0.556702	0.100986	-5.51264	3.53496e-08	3.00331e-07
SORBS3	2317.5	-0.639377	0.116	-5.51185	3.55074e-08	3.01365e-07
HSPE1	923.474	-0.681486	0.12364	-5.51185	3.55091e-08	3.01365e-07
LINC01224	1135.05	-0.7274	0.132028	-5.50942	3.60015e-08	3.05219e-07
TRIM24	1041.64	-0.660027	0.119873	-5.50603	3.67009e-08	3.10654e-07
TRIP6	1647.8	-0.640117	0.116314	-5.50337	3.72594e-08	3.1488e-07
LHFP	1198.16	-0.646591	0.117553	-5.50042	3.78888e-08	3.2003e-07
C6orf132	727.016	-0.717837	0.130526	-5.49957	3.80724e-08	3.21411e-07
HYLS1	1305.22	-0.747503	0.135993	-5.49661	3.87171e-08	3.26508e-07
CLMN	702.675	-0.6165	0.112171	-5.49609	3.88295e-08	3.27283e-07
OXTR	77.0563	-1.44751	0.263387	-5.49573	3.89094e-08	3.27784e-07
PLSCR1	954.051	-0.620036	0.113012	-5.48648	4.10018e-08	3.44501e-07
XPO5	7151.43	-0.475307	0.0866366	-5.48622	4.10634e-08	3.44837e-07
ATP6V1B2	2907.75	-0.621925	0.113368	-5.4859	4.1138e-08	3.45282e-07
RNASEH2A	4291.67	-0.743029	0.135512	-5.48313	4.17864e-08	3.50322e-07
DR1	2899.61	-0.571662	0.104311	-5.48035	4.24487e-08	3.55349e-07
NIP7	3117.1	-0.607887	0.111023	-5.47534	4.36683e-08	3.64794e-07
GSG2	1331.54	-0.690055	0.12622	-5.46709	4.57489e-08	3.80979e-07
DLK2	341.832	-0.771442	0.141176	-5.46439	4.64496e-08	3.86008e-07
NACA	13545.9	-0.532588	0.0974697	-5.46414	4.65161e-08	3.86359e-07
SUCLG1	2569.48	-0.576232	0.105464	-5.46378	4.6611e-08	3.86947e-07
KIFC1	8807.48	-0.677917	0.124079	-5.46358	4.66626e-08	3.87174e-07
DTD2	502.765	-0.711714	0.130317	-5.46141	4.72367e-08	3.9153e-07
ARTN	278.423	-0.831799	0.152379	-5.45875	4.79511e-08	3.97039e-07
TNFRSF11A	248.43	-0.934753	0.171256	-5.45822	4.80931e-08	3.98008e-07
GRPEL2	1397.21	-0.620086	0.113622	-5.45742	4.831e-08	3.99596e-07
CCT7	14510.4	-0.653691	0.119919	-5.45111	5.00576e-08	4.12982e-07
SET	21262.4	-0.552301	0.101326	-5.45072	5.01652e-08	4.13656e-07
UCK2	3717.19	-0.599858	0.110116	-5.44753	5.10746e-08	4.20503e-07
FAM161A	472.607	-0.715921	0.13146	-5.44591	5.15412e-08	4.23689e-07
FAM216A	510.018	-0.712086	0.130836	-5.44259	5.25117e-08	4.31001e-07
PYGO1	328.954	-0.768929	0.141306	-5.44159	5.28063e-08	4.33196e-07
DPYD	3381.3	-0.518352	0.0952655	-5.44113	5.29439e-08	4.33879e-07
DUT	2510.42	-0.576997	0.106057	-5.44044	5.31485e-08	4.35333e-07
KIF7	130.65	-1.14421	0.210372	-5.43899	5.3583e-08	4.38666e-07
CCT2	11291.4	-0.570595	0.104932	-5.43777	5.3952e-08	4.4146e-07
EXOG	560.363	-0.681653	0.125389	-5.43629	5.44003e-08	4.44673e-07
HIAT1	3033.86	-0.577491	0.106236	-5.43591	5.45162e-08	4.45392e-07
ARFIP1	1394.87	-0.598367	0.110147	-5.43242	5.5595e-08	4.53742e-07
SP4	461.649	-0.689655	0.126993	-5.43066	5.61464e-08	4.58008e-07
PLXNC1	128.08	-1.1072	0.203998	-5.42751	5.71467e-08	4.65454e-07
PRC1	11990.7	-0.621963	0.114656	-5.42459	5.80872e-08	4.72303e-07
WDYHV1	650.852	-0.646927	0.119265	-5.4243	5.81836e-08	4.72694e-07
NMB	120.643	-1.16154	0.214213	-5.42238	5.88117e-08	4.77554e-07
CASC8	465.892	-0.803846	0.14836	-5.41823	6.01934e-08	4.88524e-07
LAS1L	3177.34	-0.628242	0.115961	-5.41768	6.03764e-08	4.89761e-07
BOP1	4423.17	-0.868531	0.160373	-5.4157	6.1048e-08	4.94778e-07
XRCC2	516.509	-0.78775	0.14546	-5.41559	6.10879e-08	4.94778e-07
ASH2L	2131.35	-0.646012	0.119339	-5.41324	6.18936e-08	5.00288e-07
CIT	5849.66	-0.509433	0.0941391	-5.41149	6.25014e-08	5.04843e-07
SKA2	4768.17	-0.610644	0.112843	-5.41144	6.25203e-08	5.04843e-07
FBL	7659.1	-0.634429	0.117274	-5.40981	6.30917e-08	5.09199e-07
C16orf59	579.339	-0.825737	0.152664	-5.40885	6.34312e-08	5.1165e-07
PTPRG	3583.76	-0.531978	0.0983737	-5.40773	6.38297e-08	5.14375e-07
HAT1	3160.93	-0.677707	0.125364	-5.40592	6.44756e-08	5.19056e-07
SLIT2	2172.63	-0.564674	0.104483	-5.40444	6.50118e-08	5.23109e-07
TFDP1	8064.59	-0.574663	0.106363	-5.40285	6.55913e-08	5.26975e-07
ZNF107	411.154	-0.796774	0.147492	-5.40216	6.58419e-08	5.28457e-07
MSRB3	1988.2	-0.591151	0.109441	-5.40155	6.60685e-08	5.30009e-07
MED30	767.685	-0.647821	0.11995	-5.40077	6.63559e-08	5.32047e-07
E2F1	4179.46	-0.708019	0.131222	-5.39559	6.82991e-08	5.46804e-07
TSEN15	2698.45	-0.640532	0.118875	-5.38827	7.11391e-08	5.68401e-07
HAUS8	1870.61	-0.823904	0.152931	-5.38741	7.14816e-08	5.70566e-07
ATP5G1	2344.92	-0.702351	0.130379	-5.387	7.16424e-08	5.71279e-07
FBP1	1626.56	-0.76502	0.142049	-5.38559	7.22059e-08	5.75197e-07
RBPMS	175.942	-0.947118	0.175884	-5.3849	7.24849e-08	5.77132e-07
C2orf69	567.288	-0.69199	0.12856	-5.38261	7.34129e-08	5.83938e-07
COMMD8	968.075	-0.648861	0.120598	-5.38036	7.43365e-08	5.90371e-07
SRSF3	15615.8	-0.547405	0.101756	-5.37958	7.46614e-08	5.92393e-07
PCGF6	960.12	-0.654192	0.121679	-5.37636	7.60063e-08	6.02166e-07
SLC35F2	2540.74	-0.527822	0.0982131	-5.37425	7.69003e-08	6.08645e-07
IFIT3	2809.84	-0.62876	0.117218	-5.36403	8.13835e-08	6.42218e-07
CDAN1	649.012	-0.678088	0.126423	-5.36366	8.15528e-08	6.43235e-07
ALG6	738.119	-0.653406	0.121824	-5.36354	8.16065e-08	6.43342e-07
NOD1	350.586	-0.758053	0.141461	-5.35876	8.3795e-08	6.58967e-07
RP9	622.535	-0.674836	0.126003	-5.35573	8.52124e-08	6.69774e-07
GABPB1	1091.11	-0.629121	0.117469	-5.35564	8.52531e-08	6.69774e-07
CCNH	2402.09	-0.589224	0.110024	-5.35539	8.53737e-08	6.70391e-07
NBN	2547.17	-0.573884	0.107166	-5.35507	8.5521e-08	6.71218e-07
TSC22D2	1568.85	-0.770561	0.143915	-5.35427	8.59017e-08	6.73874e-07
CALD1	2934.18	-0.544693	0.101736	-5.354	8.6029e-08	6.74542e-07
HAUS6	2286.26	-0.530968	0.0992092	-5.35201	8.69849e-08	6.81367e-07
SNORA40	249.463	-0.825032	0.154157	-5.3519	8.70365e-08	6.81437e-07
CCNB2	2979.62	-0.638056	0.11926	-5.35014	8.78844e-08	6.87065e-07
RWDD4	1038.73	-0.656839	0.122774	-5.34998	8.79656e-08	6.87363e-07
PSMC6	4727.19	-0.493406	0.092263	-5.34782	8.90185e-08	6.9491e-07
KIF18B	4720.25	-0.777199	0.145407	-5.345	9.04149e-08	7.05122e-07
FANCC	1170.72	-0.57583	0.107857	-5.33883	9.35498e-08	7.28147e-07
STIL	3815.5	-0.530454	0.0994299	-5.33495	9.55711e-08	7.42793e-07
KISS1	701.3	-1.94737	0.36508	-5.33408	9.60291e-08	7.45989e-07
POLH	1812.28	-0.559022	0.104817	-5.3333	9.64446e-08	7.48395e-07
C1R	145.939	-1.11251	0.2086	-5.33321	9.64913e-08	7.48395e-07
CEP290	1041.6	-0.684641	0.128449	-5.33005	9.81877e-08	7.60907e-07
NOC4L	576.544	-0.762963	0.143173	-5.32895	9.87807e-08	7.64922e-07
PTPRG-AS1	119.842	-1.17348	0.220209	-5.32891	9.88017e-08	7.64922e-07
ORC6	1277.62	-0.731156	0.137219	-5.32839	9.90889e-08	7.66775e-07
HERC3	803.935	-0.644107	0.120973	-5.32439	1.01291e-07	7.83055e-07
ARHGAP18	4860.98	-0.525934	0.0987803	-5.32428	1.01355e-07	7.83172e-07
TBC1D9	1387.26	-0.599402	0.112596	-5.32346	1.01809e-07	7.863e-07
RNF20	2703.4	-0.482654	0.0906704	-5.32317	1.01973e-07	7.87184e-07
RIMS1	101.002	-1.30907	0.245937	-5.3228	1.02184e-07	7.8818e-07
PRPF40A	5607.09	-0.510771	0.0959598	-5.32277	1.02201e-07	7.8818e-07
NCS1	1091.04	-0.655413	0.123185	-5.32054	1.03462e-07	7.97521e-07
NDUFA12	2346.27	-0.626986	0.117862	-5.31967	1.03955e-07	8.00939e-07
ESF1	2007.87	-0.536246	0.100909	-5.31417	1.07143e-07	8.24699e-07
TOP3A	2642.78	-0.635579	0.119615	-5.31354	1.07515e-07	8.27167e-07
EED	1948.21	-0.59247	0.111572	-5.31019	1.09509e-07	8.42103e-07
WBP11	4053.27	-0.537192	0.101169	-5.30987	1.09705e-07	8.43202e-07
DHODH	465.282	-0.798363	0.150554	-5.30285	1.14007e-07	8.74587e-07
FOXRED2	1735.97	-0.676198	0.127538	-5.30192	1.14593e-07	8.78657e-07
ZNF486	456.919	-0.73731	0.139083	-5.30124	1.15016e-07	8.81478e-07
COL8A1	8604.54	-0.570946	0.107744	-5.2991	1.16378e-07	8.91056e-07
STK39	1368.14	-0.634297	0.119811	-5.29413	1.19582e-07	9.14273e-07
HNRNPA1	37968.8	-0.54635	0.103218	-5.29319	1.20199e-07	9.1855e-07
HNRNPC	27121.3	-0.534285	0.10096	-5.29206	1.20946e-07	9.22676e-07
MPP4	105.077	-1.4197	0.268271	-5.29202	1.2097e-07	9.22676e-07
PDS5B	1797.95	-0.527548	0.0997398	-5.28924	1.22824e-07	9.35477e-07
DKK1	20602.2	-0.673179	0.127305	-5.28791	1.23724e-07	9.41885e-07
ZMYM1	1075.62	-0.704259	0.13361	-5.27101	1.35673e-07	1.026e-06
HAUS1	1406.53	-0.706236	0.134024	-5.26948	1.36814e-07	1.03414e-06
ALDH7A1	4560.15	-0.522641	0.099204	-5.26834	1.3766e-07	1.03955e-06
HNRNPA2B1	60538.7	-0.496859	0.0943556	-5.26581	1.3957e-07	1.05347e-06
SYNCRIP	11863.5	-0.492287	0.093512	-5.26442	1.40632e-07	1.06098e-06
PCM1	4087.34	-0.514009	0.0977112	-5.26049	1.43674e-07	1.08291e-06
DLG1	8299.18	-0.484549	0.0921692	-5.25717	1.46293e-07	1.10109e-06
PPT1	7422.62	-0.570713	0.10859	-5.25565	1.47505e-07	1.10865e-06
TAF1A	599.016	-0.684988	0.13044	-5.25136	1.50979e-07	1.13263e-06
CBX5	4581.2	-0.478606	0.0911483	-5.25085	1.51401e-07	1.13526e-06
POLR3B	1241.27	-0.552236	0.105354	-5.24173	1.59081e-07	1.19061e-06
NUP153	6785.51	-0.477989	0.0912074	-5.24069	1.59981e-07	1.19551e-06
NCAPD2	11176.5	-0.527905	0.100733	-5.24062	1.60035e-07	1.19551e-06
MPHOSPH6	1055.03	-0.611704	0.116762	-5.23888	1.61553e-07	1.20628e-06
JADE3	405.492	-0.714501	0.136402	-5.23821	1.62138e-07	1.20952e-06
POLD1	3531.97	-0.732352	0.139817	-5.23793	1.62387e-07	1.21081e-06
WDR44	2060.19	-0.557024	0.106472	-5.23162	1.68028e-07	1.25054e-06
HMBS	1817.36	-0.701938	0.13421	-5.23015	1.69375e-07	1.25821e-06
UTP14A	1400.41	-0.610653	0.116781	-5.22906	1.70373e-07	1.26445e-06
MRPS35	1862.47	-0.56676	0.108409	-5.22796	1.71395e-07	1.27085e-06
CCT6A	20672.8	-0.546382	0.104518	-5.22764	1.71691e-07	1.27246e-06
DKC1	8864.28	-0.593634	0.113688	-5.22161	1.77377e-07	1.31095e-06
TACC3	9201.23	-0.620664	0.118882	-5.22083	1.78118e-07	1.31582e-06
TMEM116	1000.23	-0.585809	0.112332	-5.21497	1.83846e-07	1.35624e-06
PITPNM3	1894.05	-0.671102	0.128775	-5.21143	1.87392e-07	1.38176e-06
HNRNPM	15233.9	-0.511052	0.0980745	-5.21086	1.87971e-07	1.38539e-06
PAXIP1	1357.44	-0.604531	0.116148	-5.20482	1.94187e-07	1.42857e-06
NAE1	2744.97	-0.58328	0.112072	-5.2045	1.94521e-07	1.43037e-06
GCSH	641.725	-0.685659	0.131779	-5.20311	1.95985e-07	1.43849e-06
THADA	1206.95	-0.549	0.105522	-5.20272	1.96394e-07	1.44077e-06
RGS7	133.381	-1.13342	0.21795	-5.20037	1.9889e-07	1.45646e-06
YWHAH	5679.3	-0.558909	0.10751	-5.19866	2.00727e-07	1.46789e-06
B3GALNT1	1311.12	-0.593201	0.114251	-5.19206	2.07975e-07	1.51673e-06
ENOPH1	2269.76	-0.549333	0.105805	-5.19194	2.08117e-07	1.51707e-06
NCL	47422.4	-0.560898	0.108078	-5.18977	2.1055e-07	1.5334e-06
HAUS5	2116.23	-0.610748	0.117752	-5.18674	2.14002e-07	1.55783e-06
BAZ1A	3414.54	-0.538231	0.103789	-5.18584	2.15045e-07	1.56471e-06
C5orf42	989.547	-0.585849	0.112982	-5.18532	2.15649e-07	1.56839e-06
EMC1	3528.04	-0.47076	0.0908143	-5.18376	2.17452e-07	1.58078e-06
CEP97	1725.11	-0.563323	0.108673	-5.18363	2.17604e-07	1.58117e-06
NOP58	3573.66	-0.661954	0.127745	-5.18184	2.19707e-07	1.59572e-06
TPRKB	925.58	-0.686701	0.132534	-5.18133	2.20306e-07	1.59869e-06
RPF2	1813.84	-0.520803	0.100545	-5.17979	2.22139e-07	1.61119e-06
ERBB2IP	7547.84	-0.541676	0.104606	-5.17826	2.2396e-07	1.62292e-06
CBX1	6052.64	-0.528236	0.1021	-5.17371	2.29494e-07	1.66076e-06
RBM38	698.166	-0.67869	0.131263	-5.17046	2.33522e-07	1.68915e-06
THOC5	1523.57	-0.552263	0.106865	-5.16787	2.36773e-07	1.71033e-06
PEAR1	1633.67	-0.6562	0.12698	-5.16775	2.3693e-07	1.7107e-06
USP13	2633.6	-0.521995	0.101035	-5.16649	2.38534e-07	1.71994e-06
MRPL16	2211.79	-0.559413	0.108314	-5.16475	2.40765e-07	1.7329e-06
RPA3	1499.16	-0.606144	0.11737	-5.1644	2.41207e-07	1.73452e-06
CASP1	79.2338	-1.2891	0.249649	-5.16363	2.42204e-07	1.74091e-06
RIN3	533.345	-0.729782	0.141433	-5.1599	2.47077e-07	1.77353e-06
PLS1	1521.72	-0.635298	0.123235	-5.15516	2.5341e-07	1.81654e-06
ZNF551	473.825	-0.75415	0.146374	-5.15222	2.57426e-07	1.84285e-06
SUV39H1	1001.75	-0.826805	0.160536	-5.15028	2.60098e-07	1.85725e-06
GGT5	1543.98	-0.674123	0.130891	-5.15025	2.60137e-07	1.85725e-06
ALYREF	4441.21	-0.630867	0.12257	-5.147	2.64689e-07	1.88554e-06
NSMCE4A	2157.32	-0.57796	0.112307	-5.14626	2.65732e-07	1.89213e-06
UTP18	3377.27	-0.553759	0.107614	-5.14581	2.66369e-07	1.89581e-06
FABP5	526.2	-0.719934	0.139917	-5.14544	2.66898e-07	1.89873e-06
RNF219	1245.91	-0.594282	0.115534	-5.14377	2.69277e-07	1.91396e-06
FAM72A	197.941	-0.973171	0.189206	-5.14344	2.69756e-07	1.9165e-06
OIP5	480.423	-0.870741	0.169486	-5.13755	2.78339e-07	1.97397e-06
BAZ1B	6358.59	-0.459608	0.0894696	-5.13702	2.79122e-07	1.97864e-06
CEBPZ	2743.23	-0.509857	0.0992628	-5.13643	2.8e-07	1.98399e-06
TMEM200B	721.521	-0.60957	0.118733	-5.13394	2.83744e-07	2.00695e-06
FHL2	1730.38	-0.688635	0.134363	-5.12517	2.97264e-07	2.09886e-06
MRPL13	2456.69	-0.643625	0.125614	-5.12383	2.99384e-07	2.11289e-06
TIMM8A	815.354	-0.593873	0.115907	-5.12372	2.99572e-07	2.11328e-06
CCDC109B	933.317	-0.681332	0.133007	-5.12253	3.01467e-07	2.12572e-06
LIMK2	776.727	-0.648822	0.126667	-5.12226	3.01898e-07	2.12781e-06
XRCC3	1594.84	-0.75642	0.147696	-5.12147	3.03164e-07	2.1358e-06
MPP6	1113.6	-0.581945	0.113678	-5.11926	3.06732e-07	2.15998e-06
G2E3	1436.91	-0.715475	0.139853	-5.1159	3.12254e-07	2.19789e-06
C4BPB	2018.35	-0.661488	0.129378	-5.11281	3.17394e-07	2.23309e-06
ZNF850	732.825	-0.637468	0.124703	-5.1119	3.18936e-07	2.24295e-06
SLC15A3	189.046	-0.91659	0.179509	-5.10608	3.28903e-07	2.31101e-06
LEMD3	1025.74	-0.548315	0.10755	-5.09826	3.42796e-07	2.40651e-06
FAM46B	261.412	-1.03855	0.203722	-5.09787	3.43501e-07	2.40828e-06
MYO19	6733.96	-0.545454	0.107004	-5.09752	3.44133e-07	2.41165e-06
CCDC150	332.915	-0.835555	0.163982	-5.09542	3.47971e-07	2.43748e-06
SLC9A3R1	3163.34	-0.48237	0.0946852	-5.09446	3.49737e-07	2.44877e-06
FLNA	108054	-0.509218	0.0999585	-5.0943	3.50038e-07	2.4498e-06
MB21D2	193.301	-1.19898	0.235622	-5.08857	3.60775e-07	2.52163e-06
GK	112.925	-1.07252	0.210793	-5.08803	3.618e-07	2.52769e-06
HSPA2	69.1088	-1.41547	0.27823	-5.08742	3.62964e-07	2.53361e-06
MED28	1258.38	-0.515887	0.101461	-5.0846	3.68396e-07	2.56928e-06
CNN3	15910.5	-0.564172	0.111074	-5.07926	3.78911e-07	2.63685e-06
FUS	17713	-0.56142	0.11057	-5.07751	3.82404e-07	2.65884e-06
HLA-DRB1	1338.62	-0.656642	0.129374	-5.07552	3.86435e-07	2.6857e-06
CDK5RAP2	3485.61	-0.462248	0.0910759	-5.07542	3.86644e-07	2.68598e-06
MOCS2	2635.88	-0.582542	0.114792	-5.07476	3.87979e-07	2.69408e-06
FAM167A	794.741	-0.673535	0.132726	-5.07464	3.88224e-07	2.69461e-06
ISOC1	890.557	-0.60339	0.118908	-5.07444	3.88649e-07	2.69639e-06
RCN2	3194.39	-0.624035	0.122997	-5.07359	3.90387e-07	2.70703e-06
RTCA	2198.67	-0.513891	0.101289	-5.07352	3.90522e-07	2.70703e-06
MAPK1IP1L	6744.95	-0.43686	0.0861374	-5.07166	3.9436e-07	2.73127e-06
GLI2	150.237	-1.02796	0.202792	-5.06904	3.99828e-07	2.76793e-06
TOR3A	1264.52	-0.539062	0.106414	-5.06572	4.06852e-07	2.81328e-06
GOLM1	9003.72	-0.481321	0.0950772	-5.06243	4.13947e-07	2.85824e-06
TMEM237	1158.92	-0.671279	0.132639	-5.06096	4.17142e-07	2.87657e-06
PRKACB	1274.75	-0.576681	0.113987	-5.05919	4.21051e-07	2.90227e-06
IL18	438.012	-0.734102	0.14514	-5.05788	4.23954e-07	2.92102e-06
C1orf115	267.368	-0.777443	0.153717	-5.05763	4.24504e-07	2.92355e-06
PRPF38A	2734.04	-0.478299	0.0946353	-5.05413	4.32366e-07	2.97256e-06
URB1	1988.17	-0.572059	0.113254	-5.05111	4.39261e-07	3.01867e-06
MTCL1	4679.56	-0.497201	0.0984858	-5.04846	4.4539e-07	3.05553e-06
KLHL12	1472.61	-0.520161	0.103055	-5.0474	4.47868e-07	3.06988e-06
TATDN1	770.447	-0.674162	0.133581	-5.04686	4.49138e-07	3.07727e-06
POLR3K	815.035	-0.702065	0.139178	-5.04437	4.55009e-07	3.11482e-06
GTPBP8	461.806	-0.687988	0.136396	-5.04407	4.55738e-07	3.11848e-06
ANAPC7	3338.78	-0.476312	0.094467	-5.0421	4.60443e-07	3.14662e-06
ZNF106	3170.51	-0.495996	0.0984098	-5.04011	4.65268e-07	3.17823e-06
RPE	2026.97	-0.5174	0.102658	-5.04002	4.65475e-07	3.17829e-06
RAB21	1586.62	-0.556472	0.110478	-5.03693	4.73058e-07	3.22593e-06
RBM14	2393.81	-0.687512	0.136522	-5.03592	4.75559e-07	3.2416e-06
NOM1	1667.53	-0.490826	0.0974932	-5.03446	4.79204e-07	3.26505e-06
ZNF347	1128.81	-0.522448	0.104013	-5.0229	5.08957e-07	3.45744e-06
VDAC3	3895.29	-0.560797	0.111654	-5.02265	5.09635e-07	3.46058e-06
STIP1	13350	-0.499494	0.0994753	-5.02129	5.13262e-07	3.48372e-06
TMEM56	432.418	-0.880678	0.175424	-5.02027	5.15979e-07	3.49919e-06
POLR2A	7489.42	-0.55274	0.110202	-5.01571	5.28377e-07	3.57871e-06
FAM24B	1211.4	-0.654058	0.130451	-5.01384	5.3355e-07	3.61221e-06
ECD	1960.54	-0.492253	0.0982231	-5.01158	5.39854e-07	3.65179e-06
POLR1B	1524.76	-0.540016	0.107758	-5.01138	5.40407e-07	3.65399e-06
KCNIP3	859.335	-0.766981	0.153062	-5.01092	5.41698e-07	3.65989e-06
KIF2A	3365.85	-0.461853	0.0922229	-5.00801	5.49969e-07	3.71392e-06
CTSC	8798.81	-0.503712	0.100631	-5.00551	5.57149e-07	3.75764e-06
KPNA3	2381.77	-0.488489	0.0976178	-5.0041	5.61238e-07	3.78264e-06
TRAIP	905.43	-0.616484	0.123197	-5.00407	5.6133e-07	3.78264e-06
MIS12	2207.55	-0.49655	0.0992389	-5.00358	5.62757e-07	3.79066e-06
TENM2	156.957	-1.29634	0.259155	-5.0022	5.66799e-07	3.81467e-06
NCEH1	10221.6	-0.426326	0.0852311	-5.00199	5.67407e-07	3.81714e-06
HPS5	1326.26	-0.550468	0.11017	-4.99651	5.83764e-07	3.92387e-06
PAPD5	392.325	-0.672378	0.134588	-4.99584	5.85812e-07	3.93599e-06
MAD2L2	859.535	-0.688975	0.137964	-4.99389	5.91746e-07	3.97251e-06
SRGAP1	1256.37	-0.56488	0.113121	-4.99358	5.92699e-07	3.97724e-06
RBBP9	1852.86	-0.48801	0.0977464	-4.99261	5.9568e-07	3.99556e-06
CCNA1	689.228	-0.699718	0.140201	-4.99081	6.01277e-07	4.02802e-06
BRD9	2565.23	-0.465515	0.0932767	-4.99069	6.01645e-07	4.0288e-06
KCTD6	504.434	-0.609126	0.122154	-4.98652	6.14765e-07	4.11247e-06
ZNF430	359.444	-0.7803	0.156579	-4.98342	6.24716e-07	4.17628e-06
HIGD1A	4591.45	-0.518645	0.104087	-4.98282	6.26646e-07	4.18722e-06
VIPR1	1613.47	-0.53625	0.107703	-4.97899	6.39178e-07	4.26582e-06
FAM72C	114.173	-1.07735	0.216601	-4.97389	6.5623e-07	4.36866e-06
TFRC	25205.1	-0.427706	0.0860142	-4.9725	6.60951e-07	4.39459e-06
TERT	148.352	-1.06342	0.213869	-4.97228	6.61705e-07	4.39777e-06
IFIT5	1660.43	-0.519239	0.104481	-4.96971	6.70527e-07	4.45386e-06
ARF6	10674.8	-0.479147	0.0964348	-4.96861	6.74339e-07	4.47429e-06
OASL	256.735	-0.935439	0.188325	-4.96715	6.79432e-07	4.50622e-06
CETN3	1719.22	-0.559417	0.112629	-4.96688	6.80379e-07	4.51062e-06
TMEM106C	2905.31	-0.540601	0.108877	-4.96523	6.86195e-07	4.54729e-06
LTV1	3389.07	-0.536784	0.108196	-4.96121	7.00555e-07	4.6386e-06
ALKBH2	479.894	-0.653125	0.131693	-4.95944	7.06975e-07	4.67529e-06
MCM7	13436.8	-0.582983	0.117588	-4.95784	7.12817e-07	4.71086e-06
FHL1	1234.85	-0.648938	0.130901	-4.95747	7.14169e-07	4.717e-06
POLB	420.253	-0.663322	0.133806	-4.95733	7.1468e-07	4.71843e-06
PTDSS1	3626.17	-0.565859	0.114182	-4.95577	7.20441e-07	4.75056e-06
CD83	566.12	-0.768877	0.155268	-4.95193	7.34792e-07	4.83694e-06
AZIN1	10354	-0.488942	0.0987389	-4.95187	7.35055e-07	4.83694e-06
QDPR	1117.12	-0.624234	0.126096	-4.95047	7.40331e-07	4.86965e-06
TMEM38B	798.36	-0.590458	0.119368	-4.94655	7.55415e-07	4.96683e-06
MYEF2	1414.02	-0.5084	0.102832	-4.944	7.65354e-07	5.0301e-06
MRPL39	1149.96	-0.587149	0.118834	-4.94093	7.77496e-07	5.10569e-06
EVPL	1650.86	-0.665586	0.13472	-4.94051	7.79184e-07	5.11258e-06
HERC6	334.006	-0.696728	0.141032	-4.94022	7.80333e-07	5.11801e-06
BYSL	3340.06	-0.634638	0.128474	-4.9398	7.82017e-07	5.12695e-06
NAT10	3669.3	-0.503612	0.102004	-4.93718	7.92601e-07	5.18994e-06
ARID1A	5141.59	-0.454956	0.0921694	-4.93608	7.97064e-07	5.21703e-06
TMEM14A	613.493	-0.597599	0.121087	-4.93527	8.00393e-07	5.23489e-06
SLC25A5	20280.5	-0.521832	0.105736	-4.93526	8.00449e-07	5.23489e-06
ZNF488	919.758	-0.657234	0.133281	-4.93117	8.17373e-07	5.32765e-06
NAA25	3798.01	-0.432771	0.0877634	-4.93111	8.17636e-07	5.32765e-06
NHLRC2	1589.95	-0.523308	0.106217	-4.92678	8.35945e-07	5.44473e-06
PDLIM3	391.754	-0.68461	0.139023	-4.92444	8.46014e-07	5.50806e-06
TTLL4	1172.46	-0.588495	0.119509	-4.92426	8.46805e-07	5.51097e-06
UBASH3B	5111.72	-0.55306	0.112367	-4.92191	8.57041e-07	5.57303e-06
SCCPDH	2085.75	-0.592472	0.120511	-4.91634	8.81755e-07	5.72442e-06
ZFPM2	193.917	-0.869927	0.177005	-4.91471	8.89134e-07	5.76763e-06
ZNF330	1376.44	-0.480799	0.0979684	-4.9077	9.21525e-07	5.96562e-06
WBP4	1105.7	-0.549396	0.112013	-4.90474	9.35527e-07	6.04917e-06
SYT2	62.4228	-1.43052	0.291701	-4.90407	9.38715e-07	6.06707e-06
PRPF18	897.969	-0.588159	0.119947	-4.9035	9.41437e-07	6.08219e-06
GPHN	1020.07	-0.576618	0.117631	-4.90191	9.49116e-07	6.12437e-06
CLCN4	1917.47	-0.604895	0.12343	-4.90072	9.54849e-07	6.15887e-06
ANO10	2313.9	-0.55414	0.11316	-4.89695	9.73341e-07	6.27308e-06
ATG3	2297.2	-0.521892	0.106596	-4.89598	9.78182e-07	6.30173e-06
PTK7	5811.23	-0.495469	0.101311	-4.89058	1.00541e-06	6.46672e-06
KMT2A	4969.43	-0.560174	0.114617	-4.88738	1.02189e-06	6.5674e-06
PARN	1072.37	-0.599106	0.122613	-4.88615	1.02826e-06	6.60569e-06
MSN	41132.3	-0.422689	0.0865099	-4.88603	1.02892e-06	6.60727e-06
XRCC6	19581.1	-0.515444	0.105541	-4.88382	1.04051e-06	6.67899e-06
SLC43A3	13170.7	-0.481339	0.0985787	-4.88279	1.04594e-06	6.71116e-06
SLFN12	804.251	-0.557973	0.114277	-4.88264	1.04675e-06	6.71366e-06
ZNF326	1555.66	-0.539797	0.110579	-4.88157	1.05246e-06	6.74485e-06
C6orf120	812.531	-0.606134	0.124227	-4.87925	1.06492e-06	6.81926e-06
IQGAP3	7252.19	-0.527175	0.108064	-4.87838	1.06958e-06	6.84634e-06
TUBB6	9005.78	-0.659333	0.135176	-4.87759	1.07388e-06	6.87114e-06
DCLRE1A	1313.35	-0.60449	0.123976	-4.87585	1.0834e-06	6.92648e-06
XPO6	4505.6	-0.519958	0.106652	-4.87527	1.08658e-06	6.94125e-06
TCERG1	4579.52	-0.437809	0.0898164	-4.87449	1.09091e-06	6.96612e-06
DROSHA	3644.9	-0.436806	0.089623	-4.87381	1.09466e-06	6.98726e-06
NR2C2AP	1342.63	-0.652811	0.133977	-4.87257	1.10158e-06	7.02861e-06
MARVELD2	135.756	-0.954062	0.195833	-4.87183	1.10572e-06	7.04938e-06
PRTFDC1	677.263	-0.668396	0.137252	-4.86983	1.11695e-06	7.11817e-06
WHSC1	18343.9	-0.459076	0.0943289	-4.86676	1.13444e-06	7.221e-06
FBXO21	2348.65	-0.506244	0.104048	-4.86549	1.14176e-06	7.26467e-06
HAUS7	920.136	-0.639271	0.131449	-4.86326	1.15468e-06	7.34105e-06
TOMM5	3468.63	-0.520155	0.106972	-4.86252	1.15904e-06	7.36285e-06
SPRTN	1010.08	-0.606444	0.125046	-4.84978	1.23595e-06	7.83278e-06
DIAPH2	513.449	-0.632241	0.130377	-4.84931	1.2389e-06	7.84832e-06
IKBIP	3493.85	-0.542057	0.111862	-4.84577	1.26119e-06	7.97056e-06
SAMD9L	751.021	-0.657778	0.135785	-4.84427	1.2708e-06	8.02814e-06
SFPQ	14369.5	-0.520069	0.107379	-4.84331	1.27696e-06	8.06063e-06
MCIDAS	127.9	-1.09236	0.225562	-4.84281	1.28018e-06	8.07779e-06
PAPOLA	9672.89	-0.492686	0.101765	-4.84143	1.28906e-06	8.12419e-06
FANCM	835.487	-0.557049	0.115095	-4.83992	1.29888e-06	8.18286e-06
BAG4	745.541	-0.546554	0.112956	-4.83864	1.30728e-06	8.22669e-06
SERPINB9	1392.92	-0.474006	0.0979757	-4.838	1.31154e-06	8.24631e-06
PNMA2	1290.05	-0.519482	0.107423	-4.83587	1.32564e-06	8.33168e-06
LRRC20	1432	-0.631254	0.130553	-4.83524	1.32985e-06	8.35488e-06
CASP6	551.508	-0.620882	0.128421	-4.83472	1.33331e-06	8.37238e-06
IMPACT	578.691	-0.647825	0.133996	-4.83467	1.33369e-06	8.37238e-06
BZW1	12165.9	-0.462974	0.0957936	-4.83303	1.34468e-06	8.43147e-06
MAP3K7	2053.45	-0.493564	0.102126	-4.8329	1.34556e-06	8.43363e-06
LARS2	1854.09	-0.498076	0.103066	-4.8326	1.34763e-06	8.44329e-06
SHISA3	166.465	-0.920124	0.190403	-4.83249	1.34834e-06	8.44443e-06
NEU3	363.258	-0.767196	0.158803	-4.83113	1.35763e-06	8.49594e-06
HOMER1	620.943	-0.58382	0.120856	-4.83072	1.36038e-06	8.50984e-06
DHX29	3033.9	-0.471016	0.0975404	-4.82893	1.37266e-06	8.5766e-06
METTL10	1021.95	-0.564829	0.116995	-4.82781	1.38042e-06	8.6217e-06
TUBB4B	25918.5	-0.675695	0.139968	-4.82751	1.38249e-06	8.63126e-06
PLK1	5971.46	-0.619075	0.12826	-4.82671	1.3881e-06	8.66288e-06
PEBP1	9871.91	-0.523426	0.108461	-4.82593	1.39354e-06	8.69342e-06
ZDHHC13	601.486	-0.621105	0.128731	-4.82483	1.40123e-06	8.73796e-06
MRPS10	6300.46	-0.493469	0.102298	-4.82382	1.40835e-06	8.77896e-06
POLR2D	1323.81	-0.514879	0.106787	-4.82154	1.42457e-06	8.87315e-06
ADRB2	2075.34	-0.453965	0.0941867	-4.81984	1.43674e-06	8.93846e-06
LOC100128361	87.339	-1.26536	0.26256	-4.81933	1.44039e-06	8.9577e-06
TCHP	2188.12	-0.47604	0.0988519	-4.81569	1.46692e-06	9.1156e-06
KIF22	3915.29	-0.564933	0.117319	-4.81538	1.46923e-06	9.12637e-06
SNRPG	2964.02	-0.51053	0.106119	-4.8109	1.50251e-06	9.32583e-06
TMPO-AS1	303.544	-0.920429	0.191383	-4.80935	1.51426e-06	9.3951e-06
ARMC4	199.01	-0.840426	0.174761	-4.80901	1.51683e-06	9.4074e-06
CCNYL1	874.257	-0.591058	0.122925	-4.80828	1.52233e-06	9.43053e-06
DCBLD2	14243	-0.437525	0.0910254	-4.80663	1.53499e-06	9.50527e-06
PTBP1	14978.1	-0.508676	0.105885	-4.80404	1.55493e-06	9.6213e-06
RNGTT	1368.72	-0.52	0.108321	-4.80057	1.58218e-06	9.77852e-06
VSTM1	20.9921	-2.5666	0.534701	-4.80006	1.58617e-06	9.79941e-06
PNMAL1	153.258	-0.949487	0.197874	-4.79844	1.59903e-06	9.8674e-06
PUS7L	761.734	-0.54744	0.114107	-4.79761	1.60567e-06	9.90453e-06
TSEN2	805.866	-0.531484	0.110834	-4.79531	1.62425e-06	1.00153e-05
EEF1E1	508.746	-0.60518	0.126205	-4.79521	1.62505e-06	1.00163e-05
EIF4A3	5285.69	-0.538914	0.112439	-4.79293	1.64361e-06	1.01151e-05
SLC7A1	8022.63	-0.529118	0.110401	-4.79269	1.64558e-06	1.01223e-05
IL12A	87.1726	-1.20984	0.252437	-4.79264	1.64604e-06	1.01223e-05
TCTN3	1957.08	-0.483085	0.100888	-4.78832	1.68183e-06	1.03265e-05
POP1	740.436	-0.593304	0.123948	-4.78671	1.69537e-06	1.04033e-05
ZNF146	5192.99	-0.466751	0.0975108	-4.78666	1.69578e-06	1.04033e-05
PRMT5	7215.8	-0.505539	0.105618	-4.78648	1.69735e-06	1.04033e-05
SERAC1	353.212	-0.682442	0.142578	-4.78646	1.69747e-06	1.04033e-05
TP73	270.45	-0.884661	0.184826	-4.78645	1.69761e-06	1.04033e-05
TTC21B	509.021	-0.613169	0.128109	-4.78629	1.69895e-06	1.04075e-05
BCAS4	179.498	-0.878579	0.183618	-4.78483	1.71132e-06	1.04753e-05
GATAD2A	6376.26	-0.561763	0.117417	-4.78435	1.71545e-06	1.04965e-05
WRAP53	1419.14	-0.643792	0.134646	-4.78136	1.74109e-06	1.06412e-05
ATRIP	601.182	-0.705914	0.147652	-4.78093	1.74489e-06	1.06559e-05
KARS	9452.86	-0.535603	0.112031	-4.78086	1.74547e-06	1.06559e-05
LDHB	20404	-0.501962	0.105001	-4.78056	1.74806e-06	1.06674e-05
MFSD2A	403.09	-0.786505	0.164554	-4.77961	1.75636e-06	1.0714e-05
PBX3	759.255	-0.580874	0.121564	-4.77832	1.76768e-06	1.07707e-05
SETD3	2953.89	-0.504518	0.105637	-4.77597	1.78846e-06	1.0889e-05
MRPS17	911.954	-0.558901	0.117066	-4.77424	1.80387e-06	1.09786e-05
ANAPC4	1551.17	-0.484458	0.101495	-4.77321	1.81312e-06	1.10265e-05
FAM172A	797.941	-0.653444	0.136922	-4.77238	1.8206e-06	1.10678e-05
ADORA2B	2726.7	-0.466957	0.0978607	-4.77165	1.82725e-06	1.10998e-05
AIF1L	515.593	-0.716511	0.150232	-4.76937	1.848e-06	1.12216e-05
ACTG1	91078	-0.524615	0.110014	-4.76864	1.85473e-06	1.12582e-05
AHSA1	6096.74	-0.441214	0.0925376	-4.76794	1.8612e-06	1.12931e-05
BUD13	1744.53	-0.595111	0.124835	-4.76717	1.86835e-06	1.13279e-05
GDF11	480.59	-0.709804	0.148931	-4.76601	1.87914e-06	1.1389e-05
HSPA14	2496.5	-0.547384	0.114929	-4.76279	1.90937e-06	1.1559e-05
NME7	1373.96	-0.623045	0.130847	-4.76161	1.92052e-06	1.16177e-05
PRKCE	1098.29	-0.583739	0.1226	-4.76135	1.92303e-06	1.16285e-05
CHAC2	384.717	-0.743472	0.156179	-4.76037	1.93239e-06	1.1677e-05
ALDH1A3	138.203	-1.02527	0.215437	-4.75901	1.94548e-06	1.17465e-05
NPAT	1396.04	-0.52929	0.111233	-4.7584	1.95137e-06	1.17776e-05
TRMT5	1450.51	-0.496697	0.104388	-4.75818	1.95347e-06	1.17794e-05
COTL1	18177.2	-0.534566	0.112348	-4.75814	1.95389e-06	1.17794e-05
TBCE	1406.87	-0.55929	0.117599	-4.75592	1.97544e-06	1.19004e-05
FAM155A	403.928	-0.615928	0.12957	-4.75362	1.99804e-06	1.20274e-05
THBS2	839.823	-0.536896	0.112967	-4.75268	2.00736e-06	1.20699e-05
YEATS4	1332.14	-0.637812	0.13421	-4.75235	2.01068e-06	1.20853e-05
FAM129A	2455.5	-0.474917	0.0999385	-4.7521	2.01318e-06	1.20938e-05
DFFA	1065.18	-0.523082	0.110075	-4.75205	2.01362e-06	1.20938e-05
FAM207A	712.468	-0.599829	0.126289	-4.74967	2.03745e-06	1.22324e-05
LMNB2	12857.1	-0.588296	0.123863	-4.74956	2.03856e-06	1.22344e-05
L2HGDH	967.497	-0.553891	0.116625	-4.74934	2.04086e-06	1.22436e-05
RAD21	20256.2	-0.463852	0.0976965	-4.74789	2.05548e-06	1.23221e-05
GOT2	7373.65	-0.445754	0.0938926	-4.74749	2.05959e-06	1.23421e-05
ATL3	7049	-0.450755	0.0950237	-4.7436	2.09951e-06	1.25624e-05
ZNF620	296.312	-0.765536	0.161459	-4.74136	2.12286e-06	1.26831e-05
NOP56	11638.8	-0.503758	0.106286	-4.73963	2.14108e-06	1.27872e-05
PLEKHA6	1773.99	-0.561486	0.118492	-4.73861	2.1519e-06	1.28422e-05
TARDBP	8305.81	-0.419346	0.0885963	-4.73322	2.20988e-06	1.31734e-05
XRCC5	20357.9	-0.454972	0.0961503	-4.73189	2.22443e-06	1.32503e-05
SGCB	1863.33	-0.525281	0.111062	-4.72963	2.24931e-06	1.33935e-05
HERC5	842.893	-0.577651	0.122142	-4.72933	2.25267e-06	1.34085e-05
TTC7B	855.794	-0.650431	0.13755	-4.7287	2.25962e-06	1.34449e-05
SFXN4	1025.38	-0.571103	0.120848	-4.72579	2.29219e-06	1.36336e-05
MEIS2	459.815	-0.615633	0.130366	-4.72233	2.33157e-06	1.38523e-05
THOP1	2646.02	-0.621524	0.131635	-4.72156	2.34041e-06	1.38997e-05
B4GALNT1	114.289	-1.01033	0.214	-4.72116	2.34499e-06	1.39217e-05
IFI30	1366.72	-0.54473	0.115394	-4.72061	2.35135e-06	1.39542e-05
RTN1	106.308	-1.09508	0.232103	-4.71807	2.38094e-06	1.41141e-05
CENPO	2195.55	-0.571486	0.121153	-4.71706	2.39282e-06	1.41793e-05
ANAPC15	836.269	-0.569459	0.120735	-4.71661	2.39804e-06	1.41996e-05
KIF5B	13915.2	-0.4541	0.0963184	-4.71457	2.42225e-06	1.43324e-05
PTPN13	599.484	-0.564116	0.119695	-4.71296	2.44145e-06	1.44406e-05
C15orf41	450.092	-0.694477	0.147391	-4.71179	2.45556e-06	1.45134e-05
PSTPIP2	105.997	-1.03174	0.219334	-4.70397	2.55147e-06	1.50579e-05
EVA1A	772.672	-0.613849	0.1305	-4.70382	2.55336e-06	1.50635e-05
APEX2	2995.57	-0.597876	0.127168	-4.70147	2.58294e-06	1.52324e-05
ERCC2	2539.06	-0.571189	0.121533	-4.69989	2.60307e-06	1.53454e-05
COX15	1210.65	-0.477715	0.101674	-4.6985	2.62083e-06	1.54387e-05
TSR1	6809.52	-0.44417	0.0945421	-4.69812	2.62567e-06	1.54616e-05
TUBG1	5274.34	-0.584034	0.124321	-4.6978	2.62973e-06	1.54797e-05
FAM20C	2519.23	-0.520735	0.110884	-4.69623	2.65003e-06	1.55935e-05
RPL7	19068.4	-0.511729	0.108981	-4.69558	2.65854e-06	1.56276e-05
DNPH1	631.638	-0.701053	0.149306	-4.69542	2.66054e-06	1.56322e-05
NEK2	2093.71	-0.573362	0.122121	-4.69502	2.66583e-06	1.56576e-05
TWSG1	4254.01	-0.549003	0.117009	-4.69198	2.7058e-06	1.58748e-05
E2F8	1540.71	-1.38051	0.294459	-4.68829	2.75491e-06	1.61392e-05
IFITM1	259.062	-0.7598	0.162105	-4.68709	2.77118e-06	1.62286e-05
LY6K	150.374	-0.943148	0.201295	-4.6854	2.79417e-06	1.6351e-05
ATR	1449.08	-0.464386	0.0991151	-4.68532	2.79516e-06	1.6351e-05
HLA-DMB	405.711	-0.785241	0.167625	-4.6845	2.8064e-06	1.64108e-05
TMEM33	3948.78	-0.442332	0.094456	-4.68294	2.82785e-06	1.65301e-05
FASTKD3	661.456	-0.582261	0.124351	-4.68241	2.83522e-06	1.65611e-05
DESI1	1717.23	-0.525634	0.112374	-4.67754	2.90341e-06	1.69532e-05
FAM122B	1707.8	-0.479293	0.102509	-4.67562	2.93074e-06	1.71065e-05
C2orf44	553.868	-0.644619	0.137971	-4.67215	2.98065e-06	1.73724e-05
HBS1L	2305.88	-0.479405	0.102662	-4.66974	3.01582e-06	1.7571e-05
MNAT1	1905.27	-0.527199	0.112934	-4.66819	3.03866e-06	1.76976e-05
THOC7	2401.49	-0.543611	0.116467	-4.66752	3.04856e-06	1.77488e-05
SHROOM2	553.705	-0.703886	0.15089	-4.66489	3.08783e-06	1.79709e-05
NPM3	1294.13	-0.646101	0.138556	-4.66311	3.11463e-06	1.81203e-05
SLC7A5	28634.3	-0.554474	0.118919	-4.66263	3.12193e-06	1.81554e-05
APOL3	333.682	-0.711901	0.152684	-4.66256	3.12295e-06	1.81554e-05
TDRD3	552.457	-0.588408	0.126203	-4.66238	3.12572e-06	1.81649e-05
NCBP1	4057.77	-0.434865	0.0932736	-4.66225	3.12764e-06	1.81694e-05
RECQL4	5642.64	-0.576838	0.123788	-4.65989	3.16386e-06	1.83665e-05
WDR34	5645.56	-0.623027	0.133736	-4.65862	3.18336e-06	1.84596e-05
LOC100288637	872.006	-0.565303	0.121374	-4.65754	3.20012e-06	1.85433e-05
HIP1	443.263	-0.609305	0.130828	-4.65729	3.20393e-06	1.85586e-05
COPS3	4908.23	-0.518033	0.111272	-4.65554	3.23134e-06	1.87106e-05
AMOTL2	5971.19	-0.71607	0.153825	-4.65509	3.23843e-06	1.87448e-05
MATN2	756.141	-0.822325	0.17667	-4.65458	3.24641e-06	1.87774e-05
ARL6IP6	1215.3	-0.553773	0.119002	-4.65346	3.26404e-06	1.88726e-05
GTF2A2	1434.74	-0.588146	0.126397	-4.65318	3.26859e-06	1.88852e-05
DPY19L4	1413.42	-0.520926	0.112054	-4.64888	3.33746e-06	1.92622e-05
ZC3H15	3478.18	-0.48465	0.104258	-4.64858	3.34227e-06	1.92792e-05
IPO4	3599.05	-0.662619	0.142543	-4.64855	3.34282e-06	1.92792e-05
NUP98	7834.23	-0.431448	0.0928238	-4.64803	3.35113e-06	1.93201e-05
ADSL	3997.64	-0.511175	0.110041	-4.64533	3.39526e-06	1.95589e-05
CNTRL	1947.24	-0.490134	0.10554	-4.64405	3.41648e-06	1.96614e-05
ANKRD18A	184.124	-0.871958	0.18777	-4.64376	3.4213e-06	1.9682e-05
PPP2CB	3037.39	-0.472911	0.101897	-4.64106	3.46628e-06	1.99206e-05
SERTAD4	443.671	-0.843682	0.181787	-4.64104	3.46652e-06	1.99206e-05
RNF8	2238.53	-0.452196	0.0974584	-4.63989	3.48601e-06	2.00254e-05
RPL35	16346.2	-0.534275	0.115207	-4.63751	3.52631e-06	2.02351e-05
ANXA3	6349.15	-0.486681	0.104967	-4.63653	3.54299e-06	2.03089e-05
ABLIM1	2541.01	-0.42858	0.092454	-4.6356	3.55904e-06	2.03936e-05
XK	223.341	-0.899712	0.194102	-4.63525	3.56514e-06	2.04212e-05
ARMT1	1675.94	-0.471409	0.101722	-4.63427	3.58207e-06	2.05108e-05
SLC44A2	5062.11	-0.479988	0.103621	-4.63213	3.61931e-06	2.07166e-05
CXorf38	958.654	-0.511607	0.11045	-4.63201	3.62133e-06	2.07208e-05
USP22	12919.5	-0.45472	0.0982085	-4.63014	3.6541e-06	2.08933e-05
SRPK1	12994.6	-0.409493	0.0884699	-4.62861	3.68126e-06	2.1026e-05
COCH	45.4232	-1.52331	0.329162	-4.62784	3.69499e-06	2.10893e-05
MATR3	16559.9	-0.494134	0.106795	-4.62693	3.7113e-06	2.11748e-05
POLD2	5757.83	-0.560347	0.12112	-4.62639	3.721e-06	2.12226e-05
DBR1	715.291	-0.6298	0.136258	-4.62211	3.79852e-06	2.16416e-05
RRS1	1389.22	-0.615209	0.133134	-4.62096	3.81964e-06	2.17541e-05
SCN5A	1767.09	-0.511827	0.110868	-4.61656	3.90162e-06	2.22052e-05
FAM132B	178.687	-0.891243	0.193089	-4.61572	3.91729e-06	2.22864e-05
CISD1	1782.96	-0.474172	0.102733	-4.61559	3.91978e-06	2.22926e-05
RBBP5	1358.41	-0.496907	0.107665	-4.61532	3.92488e-06	2.23137e-05
NKRF	1593.2	-0.519971	0.112667	-4.6151	3.92912e-06	2.23298e-05
GTF2H3	3449.48	-0.423675	0.0918053	-4.61493	3.93228e-06	2.23319e-05
MARCH1	41.272	-1.6292	0.353139	-4.61348	3.95974e-06	2.24592e-05
C4orf27	891.727	-0.600768	0.13022	-4.61347	3.95993e-06	2.24592e-05
PTP4A3	101.33	-1.16241	0.25196	-4.61345	3.96032e-06	2.24592e-05
HMMR	525.321	-0.699694	0.151699	-4.6124	3.98052e-06	2.25568e-05
LPGAT1	2390.38	-0.469808	0.101858	-4.61238	3.98086e-06	2.25568e-05
MRPL30	2709.98	-0.466479	0.101161	-4.61123	4.00289e-06	2.26603e-05
CEP85	2979.53	-0.419559	0.091008	-4.61013	4.02411e-06	2.27724e-05
NALCN	404.074	-0.632053	0.137133	-4.60906	4.04496e-06	2.28822e-05
FAHD2B	183.84	-0.794415	0.172614	-4.60227	4.17918e-06	2.35914e-05
ABHD10	1543	-0.547341	0.118937	-4.60196	4.18535e-06	2.36178e-05
SETX	3271.74	-0.453576	0.0986364	-4.59846	4.25621e-06	2.40008e-05
FAM105A	1162.45	-0.536781	0.116759	-4.59733	4.27943e-06	2.41061e-05
GPRC5A	5686.01	-0.399119	0.086842	-4.59592	4.30838e-06	2.42521e-05
HS2ST1	2293.82	-0.487402	0.10608	-4.59465	4.33475e-06	2.43738e-05
WDR77	3178.95	-0.536296	0.116723	-4.5946	4.3359e-06	2.43738e-05
SKIV2L2	1787.73	-0.491827	0.107076	-4.59325	4.36392e-06	2.45043e-05
TMEM241	597.828	-0.58542	0.127459	-4.59301	4.36898e-06	2.4524e-05
FBXO17	382.738	-0.62599	0.136332	-4.59167	4.39712e-06	2.4656e-05
ZNF207	6543.23	-0.419474	0.0913607	-4.59141	4.40259e-06	2.46693e-05
PPAP2B	1155.34	-0.489974	0.10673	-4.5908	4.41557e-06	2.47247e-05
KIAA1467	338.262	-0.750204	0.163419	-4.59068	4.41809e-06	2.47302e-05
EIF3D	8484.07	-0.476283	0.103762	-4.59015	4.4292e-06	2.47837e-05
DAW1	56.8642	-1.39177	0.303744	-4.58206	4.60425e-06	2.56822e-05
DHX33	2869.28	-0.475327	0.103854	-4.57687	4.71991e-06	2.62813e-05
POLE4	1126.17	-0.53994	0.118015	-4.57517	4.75831e-06	2.64767e-05
QSER1	4065.24	-0.4552	0.0995389	-4.57309	4.8059e-06	2.67322e-05
CAPRIN1	17199.1	-0.428762	0.0937974	-4.57115	4.85044e-06	2.69518e-05
ARSJ	1600.99	-0.516898	0.113134	-4.5689	4.90296e-06	2.72152e-05
PRRT3-AS1	125.636	-0.947739	0.207451	-4.56849	4.91258e-06	2.72497e-05
MDH1	7778.71	-0.486605	0.106529	-4.56782	4.9283e-06	2.73273e-05
SLC26A2	1412.37	-0.503632	0.110302	-4.56592	4.97297e-06	2.75269e-05
PPME1	5617	-0.554525	0.121594	-4.56048	5.1037e-06	2.81857e-05
NLE1	1472.9	-0.723958	0.158747	-4.56046	5.10428e-06	2.81857e-05
MRTO4	2693.16	-0.596533	0.130813	-4.5602	5.11046e-06	2.821e-05
CDKL1	143.225	-1.04724	0.229671	-4.55974	5.12159e-06	2.82519e-05
SETD7	3645.5	-0.402799	0.0883523	-4.55901	5.1395e-06	2.83409e-05
SAFB	4758.64	-0.443788	0.0973782	-4.55737	5.17987e-06	2.85438e-05
C20orf27	2733.65	-0.728009	0.15976	-4.55689	5.19173e-06	2.85993e-05
FAM173B	392.745	-0.62156	0.136436	-4.55569	5.22133e-06	2.87524e-05
GTF3C6	1262.78	-0.570118	0.125154	-4.55532	5.2306e-06	2.87936e-05
AGMAT	211.176	-0.944053	0.207286	-4.55434	5.25496e-06	2.89177e-05
SIX1	1591.55	-0.436897	0.0959383	-4.55394	5.26504e-06	2.89632e-05
PUS7	1161.31	-0.497875	0.109332	-4.55378	5.26904e-06	2.89752e-05
C17orf85	2610.44	-0.419938	0.0922232	-4.55349	5.27632e-06	2.90052e-05
DERA	1036.4	-0.53228	0.116914	-4.55277	5.29443e-06	2.90948e-05
LAMB1	2529.81	-0.427942	0.0940038	-4.55239	5.30387e-06	2.91366e-05
EPB41L4A-AS1	603.605	-0.588363	0.129254	-4.55201	5.31362e-06	2.91801e-05
TEAD4	1228.21	-0.56069	0.123183	-4.55169	5.32167e-06	2.92143e-05
APOO	422.114	-0.657326	0.144606	-4.54563	5.47717e-06	3.00163e-05
ZNF724P	56.6926	-1.37671	0.30302	-4.5433	5.53803e-06	3.03394e-05
CFAP97	2023.73	-0.48831	0.107486	-4.543	5.54597e-06	3.03725e-05
NAF1	477.418	-0.603654	0.132886	-4.54266	5.55491e-06	3.0411e-05
NUP62	6010.87	-0.574659	0.126664	-4.53687	5.70956e-06	3.11722e-05
LRRC42	2593.82	-0.445975	0.0983592	-4.53414	5.78374e-06	3.15556e-05
PELP1	1051.07	-0.592972	0.130813	-4.53296	5.81635e-06	3.17226e-05
PPP1CC	11914.8	-0.493249	0.108868	-4.53071	5.87872e-06	3.20409e-05
CCDC59	1553.56	-0.55445	0.122412	-4.52939	5.91547e-06	3.22302e-05
NOP16	2003.6	-0.652655	0.144161	-4.52728	5.97474e-06	3.25421e-05
HMGB1	13539.8	-0.471783	0.104302	-4.52323	6.0903e-06	3.31375e-05
WDR17	199.076	-0.778379	0.172105	-4.52269	6.10588e-06	3.31997e-05
PPM1E	234.789	-0.724406	0.160225	-4.52118	6.14945e-06	3.34138e-05
PTPN11	19050.7	-0.414721	0.0917348	-4.52087	6.15868e-06	3.34526e-05
ILF2	12500.7	-0.464153	0.102676	-4.52056	6.16774e-06	3.34904e-05
MTIF2	2388.47	-0.468497	0.103646	-4.52017	6.17912e-06	3.35408e-05
RAD51C	572.731	-0.626637	0.138639	-4.51991	6.18659e-06	3.35699e-05
HMCES	2109.34	-0.50649	0.112107	-4.5179	6.24546e-06	3.38548e-05
GRIK4	128.75	-0.940755	0.208251	-4.51741	6.26014e-06	3.39229e-05
PRPF19	7838.34	-0.523069	0.115811	-4.51657	6.28486e-06	3.40337e-05
HNRNPL	11634.7	-0.430485	0.0953517	-4.5147	6.3406e-06	3.4324e-05
UAP1	6502.99	-0.494704	0.109594	-4.51397	6.36253e-06	3.4431e-05
ZNF675	451.242	-0.705766	0.156376	-4.51327	6.38368e-06	3.4522e-05
NHP2	3139.88	-0.591398	0.131056	-4.51257	6.40477e-06	3.46009e-05
BTF3L4	2977.87	-0.491841	0.109097	-4.5083	6.53501e-06	3.52576e-05
TAF5L	1593.27	-0.55753	0.123668	-4.50829	6.53516e-06	3.52576e-05
SRBD1	613.831	-0.592618	0.131466	-4.50775	6.5518e-06	3.53355e-05
DDX47	3295.09	-0.462641	0.102691	-4.50516	6.6323e-06	3.57575e-05
HYI	3699.04	-0.460911	0.102345	-4.50349	6.68455e-06	3.60108e-05
AHCTF1	4186.13	-0.400347	0.088898	-4.50345	6.68604e-06	3.60108e-05
PNP	4069.65	-0.469984	0.104376	-4.50282	6.70587e-06	3.61054e-05
TNIP2	1758.09	-0.496767	0.110505	-4.49543	6.94299e-06	3.7355e-05
PDZD2	334.626	-0.650722	0.144778	-4.4946	6.97001e-06	3.7477e-05
SNRNP40	2681.9	-0.532588	0.118517	-4.49376	6.99773e-06	3.76007e-05
MAGOHB	436.118	-0.611944	0.136369	-4.4874	7.20977e-06	3.8688e-05
LSM12	1069.9	-0.515918	0.11498	-4.48702	7.22276e-06	3.87447e-05
MIPOL1	272.101	-0.676938	0.150926	-4.48523	7.28345e-06	3.90571e-05
MTR	2083.2	-0.423552	0.0945352	-4.48036	7.45183e-06	3.99466e-05
ZDHHC6	3142.46	-0.4243	0.0947276	-4.47916	7.49369e-06	4.01575e-05
POLE3	5653.79	-0.552684	0.123395	-4.47897	7.5005e-06	4.01805e-05
ZFP1	523.965	-0.548878	0.122589	-4.47737	7.55685e-06	4.04688e-05
NCAPH2	2711.48	-0.644219	0.143936	-4.47573	7.61506e-06	4.07669e-05
DNAAF2	807.06	-0.521015	0.116416	-4.47546	7.62471e-06	4.07912e-05
NEXN	1113.08	-0.652547	0.145819	-4.47504	7.63961e-06	4.08572e-05
APLP1	250.761	-0.775888	0.1734	-4.47456	7.65672e-06	4.0935e-05
PRRG4	417.121	-0.619875	0.138565	-4.47354	7.69346e-06	4.11039e-05
SMCHD1	4316.72	-0.481485	0.107689	-4.47107	7.78282e-06	4.15535e-05
IQCC	307.563	-0.731165	0.163594	-4.46939	7.84428e-06	4.18676e-05
EIF5A	27365.2	-0.51542	0.115345	-4.46853	7.87606e-06	4.20091e-05
RDX	3606.7	-0.499744	0.111856	-4.46774	7.90489e-06	4.21489e-05
C22orf29	755.185	-0.707819	0.158535	-4.46475	8.01634e-06	4.27003e-05
YWHAE	28339.7	-0.493567	0.110555	-4.46444	8.02768e-06	4.27322e-05
ZNF680	232.39	-0.759914	0.170339	-4.46119	8.15076e-06	4.33584e-05
NFIB	990.629	-0.489852	0.109946	-4.4554	8.37372e-06	4.44704e-05
CENPJ	929.906	-0.5631	0.126421	-4.45416	8.42229e-06	4.47135e-05
DUSP1	1754.82	-0.495333	0.11125	-4.45242	8.49076e-06	4.5047e-05
ERH	4803.69	-0.50253	0.112869	-4.45232	8.4947e-06	4.5053e-05
RIOK2	1418.92	-0.514175	0.11554	-4.4502	8.57905e-06	4.5455e-05
IFT52	1390.07	-0.563866	0.126733	-4.44924	8.61746e-06	4.56434e-05
TTI1	2891.55	-0.44303	0.0995817	-4.4489	8.63092e-06	4.56995e-05
FBF1	295.485	-0.763698	0.171738	-4.44688	8.71246e-06	4.61006e-05
NANP	1233.33	-0.479098	0.107757	-4.44611	8.74403e-06	4.62524e-05
MINA	2232.04	-0.461754	0.103881	-4.44502	8.78849e-06	4.6466e-05
PNO1	2086.14	-0.500921	0.112694	-4.44497	8.79023e-06	4.6466e-05
FRS2	1101.2	-0.496473	0.111762	-4.44224	8.90288e-06	4.70147e-05
EIF4H	17051.4	-0.491005	0.110534	-4.44213	8.90725e-06	4.70223e-05
OGFOD1	1766.37	-0.459962	0.103627	-4.43861	9.05428e-06	4.77511e-05
IER5	3986.19	-0.594162	0.133882	-4.43795	9.08197e-06	4.78813e-05
SYNE2	2540.97	-0.496169	0.112011	-4.42964	9.43904e-06	4.96981e-05
RNF138	1818.69	-0.517082	0.11681	-4.42668	9.56943e-06	5.03349e-05
PHF5A	1373.92	-0.558426	0.126301	-4.42137	9.80758e-06	5.15536e-05
EPSTI1	104.353	-0.982626	0.222254	-4.42119	9.81567e-06	5.15791e-05
PRPS1	3704.78	-0.546752	0.123669	-4.42108	9.82066e-06	5.15883e-05
FOSL2	4355.28	-0.466807	0.10561	-4.42008	9.8663e-06	5.1811e-05
ACLY	19324.3	-0.420933	0.0952381	-4.4198	9.87945e-06	5.1846e-05
ACAP2	1868.28	-0.496984	0.11248	-4.41842	9.94271e-06	5.21266e-05
GEMIN6	440.226	-0.614517	0.139125	-4.41702	1.00073e-05	5.24308e-05
CDC123	3898.16	-0.485087	0.109831	-4.41667	1.00233e-05	5.24974e-05
UCP2	3293.89	-0.577027	0.130664	-4.41613	1.00485e-05	5.26121e-05
HLA-DMA	974.242	-0.552398	0.125118	-4.415	1.01009e-05	5.28343e-05
ADAMTSL4	154.224	-0.90952	0.206327	-4.40814	1.04263e-05	5.45007e-05
ENOX1	133.665	-0.911006	0.20672	-4.40696	1.04833e-05	5.47628e-05
POP7	1039.26	-0.573017	0.130183	-4.40162	1.07445e-05	5.61091e-05
SWAP70	3765.84	-0.437274	0.0993478	-4.40144	1.07533e-05	5.61367e-05
PTTG1	6276.82	-0.480431	0.109322	-4.39464	1.10959e-05	5.78681e-05
HIRIP3	1286.29	-0.570612	0.129878	-4.39345	1.11568e-05	5.81667e-05
FIGN	375.805	-0.599839	0.136589	-4.39156	1.12541e-05	5.86359e-05
TMEM74	70.0871	-1.22134	0.27813	-4.39125	1.12699e-05	5.8699e-05
GEMIN4	3858.67	-0.559211	0.127422	-4.38864	1.14062e-05	5.93895e-05
COMMD4	1751.34	-0.521479	0.118834	-4.3883	1.14241e-05	5.94632e-05
PTPRJ	11010.8	-0.439505	0.10016	-4.38802	1.14386e-05	5.95193e-05
LOXL1-AS1	412.278	-0.57058	0.130076	-4.38652	1.15179e-05	5.98921e-05
RSBN1L	593.118	-0.570411	0.130046	-4.38623	1.15332e-05	5.99337e-05
FKTN	1642.5	-0.449394	0.102493	-4.38462	1.1619e-05	6.036e-05
CEP250	4904.24	-0.481759	0.109878	-4.38449	1.1626e-05	6.03763e-05
RAB3IP	875.856	-0.501495	0.114392	-4.384	1.1652e-05	6.04916e-05
BIRC5	5008.46	-0.604111	0.137833	-4.38293	1.17095e-05	6.07705e-05
IFT74	464.826	-0.597093	0.136245	-4.38248	1.17334e-05	6.08274e-05
SLX4	974.757	-0.521377	0.118971	-4.3824	1.17377e-05	6.08274e-05
MAGEE1	179.291	-0.800623	0.182754	-4.38087	1.18207e-05	6.12285e-05
NXPE3	1882.04	-0.443888	0.101334	-4.38045	1.18437e-05	6.12994e-05
NDUFAF2	1316.49	-0.529125	0.120842	-4.37867	1.19408e-05	6.17702e-05
CEP295	1226.2	-0.506115	0.115669	-4.37556	1.21121e-05	6.26156e-05
ZNF280C	232.214	-0.723129	0.165375	-4.37266	1.22744e-05	6.33934e-05
CD40	1097.71	-0.466549	0.106709	-4.37218	1.23013e-05	6.34739e-05
NOP2	3140.82	-0.525046	0.120185	-4.36864	1.25021e-05	6.44716e-05
RPRD2	2453.12	-0.413259	0.0946389	-4.3667	1.26139e-05	6.50206e-05
SNRPB	12472.3	-0.581918	0.13327	-4.36644	1.26287e-05	6.50756e-05
KIF24	883.109	-0.562095	0.128756	-4.3656	1.26777e-05	6.52861e-05
RSL1D1	5921.75	-0.482643	0.11057	-4.36503	1.27104e-05	6.54334e-05
GGH	1722.94	-0.529121	0.121369	-4.35959	1.30304e-05	6.70592e-05
GPATCH4	3262.28	-0.514327	0.11801	-4.35832	1.31064e-05	6.74067e-05
PSME3	8857.66	-0.460065	0.105615	-4.35608	1.32415e-05	6.80796e-05
NOL8	2180.51	-0.414929	0.09526	-4.35576	1.32609e-05	6.81573e-05
NONO	26209.9	-0.379854	0.0872344	-4.35441	1.33427e-05	6.85559e-05
PASK	764.47	-0.515434	0.118417	-4.35271	1.34467e-05	6.90679e-05
ANKRD28	5470.64	-0.458073	0.10531	-4.34975	1.36294e-05	6.99838e-05
PHLPP1	1335.44	-0.451423	0.103828	-4.34782	1.375e-05	7.05803e-05
DGKH	721.172	-0.652372	0.150063	-4.34731	1.3782e-05	7.06993e-05
AKIRIN1	2322.1	-0.442054	0.101689	-4.34712	1.37935e-05	7.07352e-05
HUS1	762.475	-0.511384	0.1177	-4.34482	1.3939e-05	7.14356e-05
PSMD5	3425.47	-0.454633	0.104758	-4.33983	1.42594e-05	7.30306e-05
COIL	1284.14	-0.4596	0.105906	-4.33969	1.42682e-05	7.30523e-05
UFD1L	2004.71	-0.467306	0.107763	-4.33641	1.44829e-05	7.40805e-05
C5orf30	867.743	-0.508073	0.117181	-4.33578	1.45246e-05	7.42461e-05
EIF2B1	3250.81	-0.411653	0.0949503	-4.33545	1.45459e-05	7.43076e-05
C19orf48	4132.43	-0.620794	0.143199	-4.33519	1.45636e-05	7.4354e-05
MUC4	19.4077	-2.45275	0.565778	-4.33518	1.45643e-05	7.4354e-05
FMR1	2086.7	-0.449568	0.103739	-4.33366	1.46649e-05	7.48197e-05
NEK4	1370.06	-0.447714	0.103368	-4.33127	1.48249e-05	7.56117e-05
ARMC1	1519.83	-0.47254	0.109139	-4.32971	1.49308e-05	7.604e-05
MRPL47	2264.34	-0.484154	0.111822	-4.32968	1.49327e-05	7.604e-05
SEPT6	1249.49	-0.503448	0.116297	-4.32898	1.49799e-05	7.62559e-05
ANXA2	58168.3	-0.466965	0.107876	-4.32871	1.49985e-05	7.63263e-05
TJP2	6732.9	-0.3739	0.086389	-4.32809	1.50406e-05	7.65161e-05
MARCH4	304.694	-0.849522	0.196311	-4.32742	1.50865e-05	7.67256e-05
HDGFRP3	1470.14	-0.522303	0.120711	-4.32689	1.51226e-05	7.68846e-05
PIM1	749.098	-0.504208	0.116592	-4.32456	1.52838e-05	7.76794e-05
GPAT2	1921.04	-0.528811	0.12229	-4.32425	1.53049e-05	7.77617e-05
SCARB1	1166.15	-0.587721	0.135917	-4.32412	1.53142e-05	7.77844e-05
RAB15	164.045	-0.82459	0.190726	-4.32344	1.53617e-05	7.80009e-05
STOML2	4517.06	-0.465145	0.107719	-4.31812	1.57364e-05	7.98272e-05
PMS2P1	255.319	-0.668168	0.154741	-4.31799	1.57459e-05	7.98498e-05
MGST1	3404.78	-0.42894	0.099361	-4.31699	1.58172e-05	8.01861e-05
AP1S3	1066.27	-0.45138	0.10467	-4.31242	1.61475e-05	8.17309e-05
RAB30	1110.09	-0.592622	0.137434	-4.31204	1.61759e-05	8.18483e-05
SPN	539.639	-0.542195	0.12577	-4.311	1.62515e-05	8.22048e-05
POLR1A	3154.72	-0.512214	0.11882	-4.31083	1.62643e-05	8.22438e-05
AHNAK	41016.6	-0.486031	0.1128	-4.30879	1.64151e-05	8.29537e-05
RNASEH2B	1077.16	-0.539556	0.12524	-4.30818	1.64602e-05	8.31554e-05
MED14	2605.52	-0.399227	0.0927074	-4.30631	1.66e-05	8.38085e-05
SMC6	2649.06	-0.480363	0.111571	-4.30546	1.66641e-05	8.41057e-05
GUSB	3069.41	-0.407122	0.0945688	-4.30503	1.6696e-05	8.42399e-05
POC1A	1902.17	-0.516737	0.120036	-4.30487	1.67083e-05	8.42755e-05
TADA1	429.121	-0.578763	0.134448	-4.30474	1.67186e-05	8.43004e-05
SELT	2536.29	-0.43881	0.101999	-4.30211	1.6918e-05	8.51982e-05
ADGRG2	77.5234	-1.08421	0.252045	-4.30166	1.69527e-05	8.53461e-05
C3orf14	679.849	-0.54501	0.126728	-4.30064	1.70304e-05	8.57102e-05
CCNF	2352.06	-0.602921	0.140224	-4.29969	1.71036e-05	8.60515e-05
TAF9	2601.89	-0.480307	0.111713	-4.29948	1.71201e-05	8.60548e-05
TTL	3918.03	-0.401383	0.0934754	-4.294	1.75485e-05	8.80124e-05
RUSC1	3174.2	-0.526872	0.12281	-4.29016	1.78547e-05	8.95127e-05
KIF21A	648.837	-0.495047	0.115393	-4.2901	1.78593e-05	8.95127e-05
AKAP7	143.669	-0.858602	0.200183	-4.28909	1.79407e-05	8.9867e-05
ACAT1	2493.52	-0.536848	0.12517	-4.28896	1.79509e-05	8.98895e-05
NFU1	1064.53	-0.53401	0.124543	-4.28778	1.80472e-05	9.0315e-05
CEP57	2619.47	-0.432645	0.100941	-4.28614	1.81807e-05	9.09264e-05
LIFR	2005.7	-0.601327	0.140363	-4.28407	1.83501e-05	9.16875e-05
NDUFAF4	747.538	-0.504978	0.117895	-4.28328	1.8416e-05	9.19588e-05
NUP88	4272.3	-0.414654	0.096829	-4.28234	1.84942e-05	9.22628e-05
LOC728554	391.59	-0.618136	0.1445	-4.27775	1.88795e-05	9.40496e-05
AVEN	442.111	-0.582875	0.136258	-4.27772	1.88818e-05	9.40496e-05
C4orf19	416.267	-0.615666	0.143971	-4.2763	1.90022e-05	9.45608e-05
EDEM3	2560.86	-0.442587	0.103534	-4.27481	1.91303e-05	9.51268e-05
POU2F1	1144.83	-0.488397	0.114251	-4.27477	1.91338e-05	9.51268e-05
SLC25A19	424.842	-0.808364	0.189148	-4.2737	1.92253e-05	9.55517e-05
MTSS1L	3910.95	-0.427584	0.100088	-4.27208	1.93659e-05	9.61309e-05
ATRNL1	344.246	-0.647514	0.151597	-4.27128	1.94358e-05	9.63882e-05
XYLB	272.614	-0.688749	0.161302	-4.26994	1.95522e-05	9.6875e-05
TRMT6	2274.35	-0.435583	0.102042	-4.26867	1.96646e-05	9.73713e-05
IDH3A	2252.77	-0.431694	0.101156	-4.2676	1.9759e-05	9.78087e-05
OGFRL1	2159.43	-0.572918	0.134276	-4.26671	1.98378e-05	9.8168e-05
NANS	3177.54	-0.515472	0.12084	-4.26575	1.99235e-05	9.85619e-05
PPA2	1276.47	-0.512494	0.120208	-4.26339	2.01352e-05	9.95783e-05
PTER	971.826	-0.520412	0.122078	-4.26294	2.01752e-05	9.97141e-05
NUDC	9510.46	-0.416819	0.097805	-4.26174	2.02846e-05	0.000100069
ILF3	30426.5	-0.395919	0.0929606	-4.25899	2.0535e-05	0.000101179
MRPS33	517.669	-0.586482	0.13794	-4.2517	2.12151e-05	0.000104337
GNAI1	675.726	-0.565376	0.132988	-4.25134	2.12495e-05	0.000104474
LY6E	1558.47	-0.524205	0.123309	-4.25116	2.12665e-05	0.000104526
C17orf53	563.444	-0.597879	0.140703	-4.24923	2.14508e-05	0.000105367
PGAM5	1656.98	-0.547435	0.128891	-4.24729	2.16375e-05	0.000106218
CKB	4352.93	-0.55015	0.12957	-4.24597	2.17653e-05	0.000106812
FJX1	1666.69	-0.476928	0.112353	-4.24492	2.18671e-05	0.000107246
KIAA0922	554.734	-0.536296	0.126434	-4.24169	2.21841e-05	0.000108768
WDR54	1652.9	-0.45582	0.107516	-4.23955	2.23964e-05	0.000109707
MKRN2	2754.18	-0.405411	0.095656	-4.23822	2.253e-05	0.000110294
WDR62	3574.85	-0.610302	0.14431	-4.22911	2.34613e-05	0.000114572
MANEA	592.321	-0.574445	0.135846	-4.22864	2.35111e-05	0.00011478
ENAH	1856.31	-0.550268	0.130132	-4.22853	2.35227e-05	0.000114801
ARNTL2	2163.44	-0.397994	0.0941435	-4.22752	2.36277e-05	0.000115279
EXT1	13212.5	-0.409733	0.0969478	-4.22633	2.37536e-05	0.000115822
ZNF496	990.768	-0.510424	0.120816	-4.2248	2.3915e-05	0.000116574
CASZ1	98.5223	-0.9937	0.235281	-4.22346	2.40585e-05	0.000117202
CAV2	2693.48	-0.501143	0.118663	-4.22326	2.40797e-05	0.000117269
SRP72	5084.92	-0.420831	0.0996569	-4.2228	2.41289e-05	0.000117437
RPS6KA1	1957.94	-0.443114	0.104947	-4.22224	2.41882e-05	0.000117654
RELL1	519.262	-0.590446	0.139958	-4.21874	2.45671e-05	0.000119388
NRGN	958.568	-0.556361	0.131938	-4.21685	2.47744e-05	0.000120285
ZNF200	329.626	-0.641605	0.15223	-4.21472	2.50089e-05	0.000121277
DHTKD1	1162.78	-0.466352	0.110656	-4.21444	2.50396e-05	0.000121389
IPO7	16249.7	-0.385831	0.0915841	-4.21286	2.52158e-05	0.000122206
FAF1	3052.67	-0.468351	0.111205	-4.21162	2.5355e-05	0.000122731
SAMD4A	2735.23	-0.424575	0.100823	-4.21109	2.5414e-05	0.000122979
BCAM	1060.41	-0.529456	0.125805	-4.20853	2.57034e-05	0.000124305
TIAL1	5641.16	-0.366593	0.0871204	-4.20789	2.57766e-05	0.000124583
RAPH1	6364.87	-0.460466	0.10944	-4.20748	2.5824e-05	0.000124774
EXT2	4741.77	-0.393665	0.0935711	-4.20713	2.58639e-05	0.000124929
RNASEH1	839.231	-0.463065	0.110089	-4.20627	2.59625e-05	0.000125368
PRKAA2	779.408	-0.588026	0.139813	-4.20579	2.6017e-05	0.000125593
CSTF2	2334.17	-0.492731	0.117214	-4.2037	2.62592e-05	0.000126635
PRELID1	7889.76	-0.451256	0.107349	-4.20365	2.62645e-05	0.000126635
KIAA1279	2930.33	-0.413482	0.0984057	-4.20181	2.64786e-05	0.00012759
ADCK2	471.731	-0.544107	0.129511	-4.20124	2.65453e-05	0.000127872
ECHDC3	405.322	-0.592009	0.141017	-4.19814	2.69122e-05	0.000129532
CARD10	2882.46	-0.40994	0.0976497	-4.19807	2.692e-05	0.000129532
SLC4A4	58.9112	-1.30205	0.310156	-4.19805	2.69222e-05	0.000129532
SLC7A6OS	1230.34	-0.470541	0.112091	-4.19784	2.69475e-05	0.000129614
INPP5B	436.062	-0.535404	0.127557	-4.19737	2.70036e-05	0.000129845
LIN52	508.557	-0.564247	0.13461	-4.19172	2.76843e-05	0.000132958
ELP4	787.52	-0.526417	0.125599	-4.19127	2.77398e-05	0.000133145
CNOT10	1558.13	-0.440746	0.105203	-4.18948	2.79591e-05	0.000134157
MED9	654.245	-0.508943	0.121501	-4.18879	2.80447e-05	0.000134527
CCNE1	395.54	-0.624829	0.14917	-4.1887	2.80556e-05	0.000134539
AIMP2	1941.52	-0.51273	0.122436	-4.18775	2.8174e-05	0.000135025
CHAMP1	2016.69	-0.44946	0.107395	-4.18511	2.85022e-05	0.000136516
TPM3	23296.8	-0.439184	0.10495	-4.18471	2.85525e-05	0.000136699
ANKRD39	304.415	-0.65048	0.155443	-4.18467	2.85574e-05	0.000136699
RAB8B	2292.73	-0.532016	0.12721	-4.18217	2.88736e-05	0.000138171
VPS4A	4444.76	-0.459099	0.109813	-4.18074	2.90566e-05	0.000139005
ZFAND4	177.305	-0.73215	0.175193	-4.1791	2.9266e-05	0.000139881
ISG15	908.802	-0.610977	0.146218	-4.17855	2.93379e-05	0.000140183
MYO5B	116.661	-0.953567	0.228236	-4.17799	2.94102e-05	0.000140486
RRP1	1361.53	-0.549226	0.131467	-4.17768	2.945e-05	0.000140592
TTPAL	1778.93	-0.43657	0.104512	-4.17722	2.95091e-05	0.000140748
MAGOH	1822.79	-0.488548	0.117002	-4.17555	2.97264e-05	0.0001417
HLTF	2806.65	-0.421479	0.10101	-4.17263	3.01099e-05	0.000143399
C14orf169	1102.68	-0.513274	0.123036	-4.17174	3.02289e-05	0.000143923
NDUFA9	2051.93	-0.484815	0.116253	-4.17035	3.04127e-05	0.000144712
PSMC3	10217.1	-0.522538	0.12543	-4.16596	3.10046e-05	0.000147309
EIF3A	23334.3	-0.350813	0.0842616	-4.16337	3.13578e-05	0.000148898
EDN1	490.286	-0.835624	0.200776	-4.16197	3.15509e-05	0.000149681
TIMM21	1105.92	-0.515267	0.123811	-4.16173	3.15849e-05	0.000149787
INSIG1	4601.85	-0.474873	0.114111	-4.16151	3.16149e-05	0.000149808
CCDC86	4197.73	-0.684995	0.164602	-4.16151	3.1615e-05	0.000149808
RBMS3	636.203	-0.531146	0.127661	-4.16058	3.17434e-05	0.000150372
NENF	1140.36	-0.462763	0.111279	-4.1586	3.20203e-05	0.000151638
DARS	3667.04	-0.423097	0.101756	-4.15796	3.21102e-05	0.000151974
RFK	1117.92	-0.529505	0.127558	-4.1511	3.30877e-05	0.000156414
COA6	577.405	-0.506288	0.121983	-4.15048	3.3178e-05	0.000156795
NRG1	3581.45	-0.38814	0.0935307	-4.14986	3.32675e-05	0.000157171
FNBP1	3962.89	-0.432329	0.104192	-4.14934	3.33442e-05	0.000157487
CHD1L	1958.97	-0.408381	0.0985373	-4.14443	3.40663e-05	0.000160816
PSMD10	2109.99	-0.457836	0.110474	-4.14429	3.40872e-05	0.000160816
HIPK2	2618.93	-0.481009	0.116066	-4.14427	3.40893e-05	0.000160816
DDX20	1691.23	-0.457011	0.110295	-4.14354	3.4199e-05	0.000161286
STK33	439.826	-0.603202	0.145648	-4.1415	3.45049e-05	0.000162632
GPR137C	282.67	-0.656984	0.158656	-4.14094	3.45879e-05	0.000162975
GTDC1	470.488	-0.571404	0.137998	-4.14067	3.46289e-05	0.000163121
CSRP2	586.921	-0.542998	0.131173	-4.13957	3.47959e-05	0.000163811
SHQ1	1048.8	-0.471433	0.113896	-4.13914	3.48605e-05	0.000164067
KATNBL1	794.175	-0.524588	0.126855	-4.13533	3.54451e-05	0.00016672
LOC102724434	252.696	-0.766195	0.18537	-4.13333	3.5754e-05	0.000168073
WDR35	1438.47	-0.433311	0.104845	-4.13288	3.58249e-05	0.000168357
DYNC1H1	35679.7	-0.455423	0.110229	-4.13162	3.60212e-05	0.000169229
RANBP17	299.405	-0.620481	0.150181	-4.13155	3.60319e-05	0.00016923
ZNF681	147.298	-0.886372	0.214544	-4.13142	3.60535e-05	0.000169282
PNRC2	3687.17	-0.413731	0.100166	-4.13044	3.62063e-05	0.000169949
UTRN	4556.35	-0.456024	0.110424	-4.12976	3.63137e-05	0.000170353
ZNF445	1472.27	-0.50212	0.121623	-4.1285	3.6513e-05	0.000171238
TMEM5	767.688	-0.50705	0.122845	-4.12756	3.6664e-05	0.000171896
APOA1BP	1868.25	-0.494182	0.119753	-4.12668	3.68033e-05	0.000172498
ZNF721	656.924	-0.485169	0.117616	-4.12501	3.70711e-05	0.000173549
BCLAF1	6167.97	-0.422743	0.102539	-4.12276	3.74361e-05	0.000175155
KIAA1143	1511.51	-0.423284	0.102727	-4.12049	3.78069e-05	0.000176735
SETMAR	290.73	-0.695588	0.168938	-4.11743	3.83125e-05	0.000178889
STYK1	146.029	-0.862461	0.209506	-4.11664	3.84429e-05	0.000179393
RUVBL2	5751.53	-0.559538	0.135943	-4.11597	3.85548e-05	0.00017981
COPS6	3422.14	-0.442846	0.107598	-4.11574	3.85937e-05	0.000179939
GTF2F2	1940.5	-0.472974	0.114941	-4.11494	3.87279e-05	0.000180459
DAZAP1	5438.79	-0.442505	0.107566	-4.1138	3.89205e-05	0.000181145
COPS2	3137.37	-0.429383	0.104389	-4.11329	3.90058e-05	0.000181436
PSMA4	6640.07	-0.460756	0.112078	-4.11102	3.93911e-05	0.000183122
RPL24	14158.1	-0.432374	0.105195	-4.11021	3.95294e-05	0.000183657
TMBIM6	23086.3	-0.399523	0.0972225	-4.10937	3.96737e-05	0.000184274
GPATCH11	1167.61	-0.429669	0.104571	-4.10887	3.97596e-05	0.00018462
PDCD1LG2	234.999	-0.71989	0.175207	-4.1088	3.97725e-05	0.000184626
INPP4A	1309.61	-0.414488	0.100946	-4.10604	4.02508e-05	0.000186737
PPP2R2A	2852.15	-0.422061	0.102812	-4.10519	4.0399e-05	0.000187371
GPR63	239.384	-0.65494	0.159548	-4.10496	4.04382e-05	0.000187498
CCDC77	749.647	-0.45416	0.110642	-4.10476	4.0474e-05	0.000187609
EVA1C	233.132	-0.695854	0.169677	-4.10105	4.11275e-05	0.000190307
ACOT9	1618.93	-0.415142	0.101252	-4.1001	4.12974e-05	0.000191038
PHF6	2052.18	-0.452198	0.110316	-4.09914	4.14696e-05	0.000191737
BEND3	504.42	-0.585404	0.142812	-4.09912	4.14726e-05	0.000191737
CYB5RL	286.829	-0.719328	0.175529	-4.09805	4.16652e-05	0.000192572
PLBD1	155.821	-0.78469	0.191485	-4.09792	4.16875e-05	0.000192619
PRKAG2	1351	-0.48847	0.119241	-4.09649	4.1947e-05	0.00019365
TLL1	16.2077	-2.51362	0.613835	-4.09494	4.22281e-05	0.000194836
FAM69A	908.847	-0.470036	0.114785	-4.09494	4.22283e-05	0.000194836
CHCHD2	12119.6	-0.459963	0.112361	-4.09364	4.24658e-05	0.000195875
RPS3	38753.4	-0.376963	0.0921024	-4.09287	4.26066e-05	0.000196468
PHLPP2	1264.46	-0.423378	0.103447	-4.09268	4.26411e-05	0.00019657
EEF1B2	15212.9	-0.402689	0.0984093	-4.09198	4.27702e-05	0.000197108
PSMD11	8178.62	-0.421114	0.102999	-4.08854	4.34095e-05	0.000199939
C12orf29	1041.68	-0.453716	0.111039	-4.08611	4.38662e-05	0.000201981
CSNK1G3	1998.83	-0.47	0.115028	-4.08595	4.38965e-05	0.000202008
GSKIP	718.159	-0.571719	0.13997	-4.08457	4.4158e-05	0.000203094
WDR36	3110	-0.377183	0.0924391	-4.08034	4.49696e-05	0.000206529
PIGH	347.654	-0.592192	0.145176	-4.07912	4.52058e-05	0.000207554
SRD5A1	774.905	-0.453389	0.111192	-4.07753	4.55166e-05	0.000208861
DTYMK	3191.51	-0.544366	0.133575	-4.07535	4.59453e-05	0.000210767
RBMS2	6336.09	-0.366857	0.0900243	-4.07509	4.59974e-05	0.000210946
ACER3	1644.69	-0.416437	0.102209	-4.07438	4.6137e-05	0.000211465
ZNF43	402.798	-0.532878	0.130816	-4.07349	4.63137e-05	0.000212184
MRPL9	2377.38	-0.4291	0.10534	-4.07346	4.63206e-05	0.000212184
LINC00883	501.048	-0.529989	0.130122	-4.07302	4.64084e-05	0.000212525
DPF1	289.45	-0.637331	0.156521	-4.07185	4.66403e-05	0.000213526
RPL12	23079.3	-0.421502	0.103553	-4.07041	4.69311e-05	0.000214796
CMC2	1753	-0.480595	0.118073	-4.07031	4.69512e-05	0.000214826
CBX2	967.581	-0.599075	0.147195	-4.06994	4.70257e-05	0.000215105
LHX4	54.0437	-1.30147	0.319946	-4.06777	4.74643e-05	0.000216801
OLFML2B	58.6978	-1.15223	0.283271	-4.06761	4.74976e-05	0.000216891
FAM135A	616.412	-0.498389	0.122571	-4.06613	4.78e-05	0.000218109
GPX8	2795.32	-0.450904	0.110898	-4.06592	4.78428e-05	0.000218218
JAZF1	425.185	-0.52825	0.130024	-4.06272	4.85032e-05	0.000221104
ZNF441	216.283	-0.685679	0.168801	-4.06206	4.86413e-05	0.000221662
NUP160	4604.98	-0.356627	0.0878111	-4.06129	4.88014e-05	0.000222188
BBS5	199.095	-0.720347	0.177371	-4.06125	4.88115e-05	0.000222188
SNRNP25	813.931	-0.539924	0.132984	-4.06008	4.90563e-05	0.000223052
DDX1	4713.89	-0.449063	0.110624	-4.05935	4.92087e-05	0.000223681
ASNSD1	2334.44	-0.443637	0.109305	-4.05873	4.93408e-05	0.000224217
VOPP1	2292.03	-0.48226	0.118841	-4.05804	4.94868e-05	0.000224817
NSRP1	2145.83	-0.405061	0.0998401	-4.0571	4.96862e-05	0.000225595
RRP1B	2513.02	-0.432767	0.106711	-4.05551	5.00251e-05	0.00022694
ZNF45	1246.81	-0.44921	0.110769	-4.05539	5.005e-05	0.000226988
LARP1	14449.8	-0.382506	0.0943489	-4.05417	5.03136e-05	0.000228008
PWP1	3279.32	-0.441936	0.109136	-4.04942	5.13453e-05	0.000232431
TIMM17A	3057.61	-0.44061	0.108809	-4.0494	5.13486e-05	0.000232431
PIGO	2360.61	-0.420945	0.103977	-4.04843	5.15634e-05	0.000233256
PHF2	2173.49	-0.381782	0.0944757	-4.04106	5.32105e-05	0.000239908
DRAP1	5057.84	-0.439036	0.108651	-4.04077	5.3275e-05	0.000240114
ZNF699	912.114	-0.733722	0.181661	-4.03896	5.36885e-05	0.000241909
DCTPP1	1467.24	-0.601986	0.149078	-4.03805	5.38975e-05	0.000242714
MEST	773.877	-0.514018	0.127301	-4.03782	5.39513e-05	0.000242872
MAP3K1	1585.2	-0.436292	0.108082	-4.03668	5.4213e-05	0.000243859
ZNF678	237.086	-0.632954	0.156861	-4.03512	5.45751e-05	0.000245419
VCL	18632.2	-0.389031	0.0964165	-4.0349	5.46264e-05	0.00024558
NUDT21	5931.38	-0.426383	0.105688	-4.03434	5.47562e-05	0.000246094
KHDRBS1	9141.12	-0.403125	0.10003	-4.03006	5.57631e-05	0.000250338
TOP1	7919.7	-0.369894	0.0917986	-4.02941	5.59181e-05	0.000250963
THEM6	1901.69	-0.535487	0.132997	-4.0263	5.66609e-05	0.000254154
BTBD6	2365.89	-0.473209	0.117556	-4.0254	5.68775e-05	0.000255054
MESDC2	3038.6	-0.394967	0.0982497	-4.02003	5.81913e-05	0.000260506
PDLIM5	7924.43	-0.40388	0.100473	-4.01977	5.82556e-05	0.000260648
SNHG16	4378.19	-0.430459	0.107114	-4.01869	5.85237e-05	0.000261701
MLF1	749.241	-0.474874	0.118176	-4.01835	5.8606e-05	0.000261996
TSN	3263.51	-0.419979	0.104518	-4.01826	5.86285e-05	0.000262023
ZNF492	24.9784	-1.81679	0.452226	-4.01744	5.88327e-05	0.000262862
ZFAND1	1326.55	-0.45423	0.113088	-4.01659	5.90469e-05	0.000263745
DDX27	5149	-0.38399	0.0957034	-4.01229	6.01329e-05	0.000268189
LRRFIP2	2200.63	-0.410093	0.10221	-4.01225	6.01425e-05	0.000268189
ASPH	9854.27	-0.395941	0.0986909	-4.01193	6.02238e-05	0.000268459
SUB1	5641.08	-0.415285	0.10359	-4.00891	6.09984e-05	0.000271702
NIPSNAP3A	1234.01	-0.449235	0.112065	-4.00871	6.10519e-05	0.000271864
RPL7L1	6890.15	-0.457567	0.114169	-4.0078	6.12867e-05	0.000272833
UQCC3	792.76	-0.559647	0.139669	-4.00695	6.15091e-05	0.000273747
ITGB4	3899.33	-0.392287	0.097994	-4.00318	6.24976e-05	0.000277682
LYRM1	620.76	-0.564476	0.141022	-4.00276	6.26081e-05	0.000278018
DTWD2	281.443	-0.613513	0.153356	-4.00058	6.31874e-05	0.000280201
ALS2CR11	76.6766	-1.02638	0.256604	-3.99985	6.3384e-05	0.000280995
AAK1	3131.64	-0.389518	0.0973872	-3.99968	6.34274e-05	0.000281109
PSMG2	2655.99	-0.437822	0.109476	-3.99926	6.35421e-05	0.000281461
SCAPER	476.287	-0.510213	0.127584	-3.99902	6.36047e-05	0.00028166
LMCD1	401.995	-0.700496	0.175324	-3.99543	6.45758e-05	0.000285565
PSMB2	9646.5	-0.408654	0.102284	-3.99527	6.46213e-05	0.000285686
SPTBN2	416.248	-0.544019	0.136186	-3.99469	6.47791e-05	0.000286305
PCCB	1043.16	-0.514719	0.128889	-3.99351	6.51026e-05	0.000287496
ATAD1	2781.3	-0.414016	0.103678	-3.99328	6.51668e-05	0.0002877
LOC100499489	107.005	-0.914233	0.228972	-3.99277	6.53046e-05	0.000288069
EME1	610.517	-0.560653	0.140424	-3.99258	6.53573e-05	0.000288222
BLMH	3090.6	-0.368614	0.0923448	-3.99171	6.55978e-05	0.000289203
SYNPO	518.45	-0.551691	0.138221	-3.99136	6.56945e-05	0.000289549
CLASP2	3338.05	-0.386764	0.0969339	-3.98998	6.60779e-05	0.000291078
ZPR1	2750.72	-0.399269	0.100073	-3.98976	6.61411e-05	0.000291276
ULBP3	161.745	-0.807075	0.202296	-3.98958	6.61909e-05	0.000291344
CDCA4	3482.25	-0.537941	0.134837	-3.98957	6.61929e-05	0.000291344
PATL1	7169.21	-0.356302	0.0893435	-3.988	6.66314e-05	0.000293112
ATP5G3	4683.42	-0.389496	0.0976757	-3.98765	6.67317e-05	0.000293472
ADSS	3805.28	-0.377573	0.0947048	-3.98684	6.69592e-05	0.000294311
DCP1A	1661.16	-0.388345	0.0974793	-3.98388	6.78004e-05	0.000297353
TUB	67.8727	-1.09886	0.275894	-3.98291	6.80772e-05	0.000298485
OLA1	4937.77	-0.380482	0.0955747	-3.98099	6.86291e-05	0.000300575
ADCY9	943.761	-0.434117	0.109058	-3.98059	6.87447e-05	0.000300998
SAC3D1	666.335	-0.562033	0.14132	-3.97703	6.97815e-05	0.000305371
FZD2	1827.59	-0.493079	0.124065	-3.97435	7.05723e-05	0.000308662
SLC35A1	661.534	-0.49813	0.125386	-3.97277	7.10406e-05	0.00031054
CLDN1	205.541	-0.704273	0.17731	-3.97198	7.12783e-05	0.000311494
C10orf35	77.1775	-1.00097	0.252065	-3.97109	7.15458e-05	0.000312406
SHANK2	539.086	-0.49965	0.125853	-3.97011	7.18389e-05	0.0003136
TMEM168	700.055	-0.517437	0.130339	-3.96993	7.18927e-05	0.000313749
PDE7A	482.47	-0.523149	0.131838	-3.96812	7.24428e-05	0.000315891
FGD6	541.997	-0.554807	0.139833	-3.96763	7.25898e-05	0.000316359
BDNF	1373.46	-0.414369	0.104439	-3.96757	7.26099e-05	0.000316361
NUFIP1	600.549	-0.500286	0.126157	-3.96557	7.32197e-05	0.000318843
ATP6V0E2-AS1	174.736	-0.809652	0.204181	-3.96536	7.32838e-05	0.000319012
PSME1	7027.38	-0.343762	0.0867029	-3.96483	7.34481e-05	0.000319576
NT5C3A	1642.65	-0.463415	0.116897	-3.9643	7.36103e-05	0.000320195
GRSF1	4060.9	-0.396304	0.100082	-3.95979	7.50148e-05	0.000325949
ZNF98	36.2703	-1.4663	0.370322	-3.95952	7.51006e-05	0.000326144
SMNDC1	2107.24	-0.482214	0.121812	-3.95867	7.53677e-05	0.000327126
SAMD1	2122.2	-0.415524	0.104984	-3.95798	7.55873e-05	0.000327901
TFAP4	515.546	-0.594069	0.150188	-3.95551	7.63715e-05	0.000330943
SMIM13	1937.21	-0.421992	0.106695	-3.95513	7.64935e-05	0.000331292
EIF5AL1	101.46	-0.891937	0.225524	-3.95496	7.65472e-05	0.000331435
DBF4B	2038.69	-0.492263	0.12447	-3.95489	7.657e-05	0.000331444
DIRC2	493.389	-0.518407	0.131119	-3.95372	7.69456e-05	0.000332889
BDH1	957.124	-0.490115	0.124031	-3.95155	7.76455e-05	0.000335731
UBE3D	182.464	-0.673065	0.170408	-3.94973	7.82398e-05	0.00033803
PPAT	1272.61	-0.437408	0.110814	-3.94724	7.90559e-05	0.000341463
METTL16	1473.96	-0.416575	0.105546	-3.94684	7.91895e-05	0.000341948
EMB	1516.91	-0.514774	0.130481	-3.94521	7.97316e-05	0.000344009
CDC5L	5937.69	-0.388597	0.0985094	-3.94478	7.98747e-05	0.000344534
HMOX2	1860.65	-0.465184	0.117939	-3.94428	8.00399e-05	0.000345153
DSG2	7142.2	-0.441315	0.111899	-3.94388	8.01728e-05	0.00034563
NXT1	1294.89	-0.420333	0.10659	-3.94346	8.0315e-05	0.000345966
UBTF	5051.66	-0.393128	0.0997243	-3.94215	8.07543e-05	0.000347577
TEAD1	11147.9	-0.343207	0.0870815	-3.94121	8.10709e-05	0.000348706
TMEM206	609.386	-0.468421	0.118853	-3.94118	8.10822e-05	0.000348706
ARMC7	727.566	-0.516935	0.131236	-3.93897	8.18335e-05	0.000351842
IPP	263.312	-0.640187	0.16255	-3.93841	8.20236e-05	0.000352501
DPH6	159.87	-0.739089	0.187668	-3.93828	8.20683e-05	0.000352501
SNRNP48	1024.3	-0.467232	0.118652	-3.93785	8.22154e-05	0.000352914
AP4B1	888.955	-0.460746	0.117017	-3.93742	8.23633e-05	0.000353454
COPB2	6471.64	-0.402091	0.102129	-3.93708	8.24774e-05	0.000353848
WWC3	3267.2	-0.352043	0.0894411	-3.93603	8.28396e-05	0.000355307
FTSJ2	2035.39	-0.430638	0.109435	-3.9351	8.31631e-05	0.000356407
HIPK1	3920.84	-0.343806	0.087438	-3.932	8.42435e-05	0.00036065
HTATSF1	3542.28	-0.440134	0.112012	-3.92935	8.51758e-05	0.000364445
ZNF473	977.384	-0.486795	0.123916	-3.92842	8.55049e-05	0.000365756
C10orf12	584.418	-0.459432	0.117066	-3.92457	8.68853e-05	0.000371064
PLEKHO1	642.751	-0.453573	0.115592	-3.92392	8.71198e-05	0.000371966
PDHA1	2681.14	-0.378043	0.0963754	-3.92261	8.75962e-05	0.0003739
ARHGEF39	672.98	-0.502106	0.128074	-3.92042	8.83933e-05	0.000377
PXMP2	491.754	-0.571215	0.145839	-3.91674	8.97544e-05	0.000382396
ZBTB12	705.064	-0.582994	0.148873	-3.91606	9.00078e-05	0.000383374
REPS1	1544.18	-0.410176	0.104757	-3.91551	9.02136e-05	0.000384148
IRS1	4369.33	-0.483088	0.12338	-3.91544	9.02399e-05	0.000384157
STYX	1308.5	-0.481621	0.123044	-3.91421	9.07003e-05	0.000386014
ARRB2	339.116	-0.671869	0.171668	-3.91378	9.0863e-05	0.000386501
ACTL6A	5723.23	-0.424924	0.108575	-3.91363	9.0918e-05	0.000386631
ACACB	338.767	-0.668151	0.170794	-3.91202	9.1528e-05	0.000388915
SHROOM1	752.905	-0.516749	0.13221	-3.90856	9.28482e-05	0.000394315
MIOS	1009.26	-0.420884	0.107795	-3.90447	9.44307e-05	0.000400715
UBE2L6	1535.67	-0.380277	0.0974259	-3.90325	9.49106e-05	0.000402324
DLEU2	149.648	-0.755077	0.193532	-3.90157	9.55707e-05	0.000404693
TRMT11	992.425	-0.439	0.11254	-3.90085	9.58573e-05	0.000405799
FAM92A1	332.525	-0.596471	0.15293	-3.90029	9.60769e-05	0.00040662
MRPL22	1125.48	-0.443109	0.113652	-3.89883	9.66602e-05	0.000408764
ELFN2	165.879	-0.69716	0.178839	-3.89826	9.68876e-05	0.000409408
MRPS9	1091.13	-0.44839	0.115065	-3.89684	9.74577e-05	0.0004117
MLH1	3287.48	-0.424187	0.10886	-3.89662	9.75442e-05	0.000411956
CD2AP	4616.28	-0.432036	0.110886	-3.89622	9.77053e-05	0.00041246
DCUN1D5	2063.14	-0.440844	0.113147	-3.8962	9.77151e-05	0.00041246
CPSF6	3657.85	-0.345798	0.0887716	-3.89537	9.80479e-05	0.000413646
PHACTR1	90.5452	-0.935119	0.240125	-3.89431	9.84801e-05	0.00041525
SLMAP	2391.18	-0.476956	0.122485	-3.89398	9.86108e-05	0.000415581
AK2	8702.23	-0.386081	0.0992006	-3.89192	9.94533e-05	0.00041858
MINPP1	1149.4	-0.426567	0.109664	-3.88976	0.000100342	0.000422099
PCNXL4	6769.75	-0.414185	0.106488	-3.8895	0.000100452	0.000422449
DMTN	28.8316	-1.58766	0.408524	-3.88634	0.000101769	0.000427649
GTSE1	3275.82	-0.457712	0.117937	-3.88099	0.000104034	0.000436809
AP2S1	5726.83	-0.417711	0.107632	-3.88093	0.000104058	0.000436809
ZMPSTE24	3802.93	-0.389758	0.100485	-3.87878	0.000104981	0.000440465
LARS	8630.89	-0.331473	0.0855169	-3.87611	0.000106139	0.000445049
DZIP1L	116.189	-0.851529	0.219689	-3.87606	0.00010616	0.000445049
ZFP69	130.8	-0.796459	0.205514	-3.87545	0.000106429	0.000446056
[truncated: 5,042 more rows]

## Sheet: Fig. 2
Fig. 2a
	4T1 empty	4T1 mutp53 R280K
	374.4	793.962
	605.696	790.272
	591.658	688.176
	647.764	842.7
Fig. 2b
	4T1 empty	4T1 mutp53 R280K
SLC7A5	1	2.82
SLC3A2	1	5.49
SLC1A5	1	2.67
PHGDH	1	2.61
PSAT1	1	3.62
PSPH	1	1.88
Fig. 2c
	4T1 empty	4T1 mutp53 R280K
	0.747406	1.13119
	0.415287	0.989837
	0.731455	1.04074
	0.66364	1.28547
Fig. 2d
	low p53					high p53
p53	9.30732	9.62104	12.6772	1.48594	7.0685	68.3622	43.1719	64.3485	81.0732	37.9901
LAT1	0.92695	0.691437	0.269161	5.18769	4.37053	25.6914	27.5438	48.0616	36.7166	25.6664
CD98hc	32.7286	20.108	19.0179	29.9006	17.4139	32.7785	56.9933	54.639	71.2572	45.6913
PSAT1	44.5634	9.29448	17.5882	29.9408	7.6655	73.5873	54.1187	73.6179	78.5971	50.8646
4EBP1 pT37-46	0.636966	1.1574	5.56324	14.8265	6.40961	30.8175	22.6998	21.3211	53.8119	42.1167

## Sheet: Fig. 3
Fig. 3a
	MCF7			DCIS			MDA-MB-231			MDA-MB-468
100% aa	0.674123	0.649845	0.761801	1.48648	1.51717	1.50959	0.955416	0.986796	1.02915	1.04309	1.30443	1.26191
25% aa	0.163951	0.292385	0.260453	0.848107	1.02821	1.12694	0.92712	1.00627	0.974277	0.949332	0.920547	1.08684
5% aa	-0.0817	-0.16386	-0.09985	-0.2592	0.376977	0.479135	0.777967	0.846731	0.812468	0.805013	0.842579	0.759989
Fig. 3b
	siCTL CM	siCTL low AA	sip53 CM	sip53 low AA
	0.845043	0.761801	0.707926	0.309369
	0.765894	0.717334	0.570906	0.229352
	0.834167	0.808755	0.695821	0.393524
Fig. 3c
	Empty CM	empty low AA	p53R280K CM	p53R280K low AA
	93	36	92	68
	90	37	89	59
	95	36	90	58
	84	39	83	61
Fig. 3g
	100% AA	75% AA	50% AA	25% AA	12,5% AA	5% AA
	100	85.5211	94.6992	112.639	124.033	130.216
	100	120.56	150.833	160.522	196.762	250.451
	100	100.254	99.5456	132.061	113.433	139.479
	100	90.6209	122.108	151.654	163.032	151.644
Fig. 3h
	NT CM	NT low AA	GCN2i low AA
	100	132.942	114.025
	100	148.229	98.0627
	100	146.97	129.639
	100	124.606	103.229
Fig. 3e					Fig. 3f
	Distance um	Empty 25%AA	mutp53 280 25%AA			Distance um	mutp53 280CM	mutp53 280 25%AA
	0	0.490631	1.42327			0	0.189957	0.188477
	0.173	0.496413	1.43264			0.173	0.175775	0.174687
	0.346	0.498881	1.44414			0.346	0.177865	0.16723
	0.519	0.524411	1.48202			0.519	0.166242	0.165784
	0.692	0.538299	1.47074			0.692	0.162406	0.15817
	0.865	0.514503	1.49124			0.865	0.1509	0.153274
	1.038	0.576927	1.47504			1.038	0.149641	0.159168
	1.211	0.575948	1.48591			1.211	0.14568	0.154783
	1.384	0.55721	1.45532			1.384	0.148661	0.152168
	1.557	0.561106	1.43039			1.557	0.136279	0.152538
	1.73	0.571673	1.43358			1.73	0.136179	0.149115
	1.903	0.597946	1.40844			1.903	0.129516	0.147949
	2.076	0.608434	1.38353			2.076	0.125686	0.15507
	2.249	0.600693	1.35418			2.249	0.138974	0.153232
	2.422	0.609311	1.355			2.422	0.141558	0.16405
	2.595	0.598577	1.34184			2.595	0.131932	0.159556
	2.768	0.604699	1.32434			2.768	0.135454	0.164048
	2.941	0.597883	1.31791			2.941	0.145852	0.160963
	3.113	0.588485	1.29485			3.113	0.146085	0.160854
	3.286	0.581512	1.27955			3.286	0.155687	0.15285
	3.459	0.606221	1.29378			3.459	0.156962	0.153504
	3.632	0.601886	1.26812			3.632	0.144482	0.158208
	3.805	0.705682	1.26627			3.805	0.149379	0.156187
	3.978	0.680097	1.24311			3.978	0.145289	0.152067
	4.151	0.682269	1.26333			4.151	0.151973	0.149666
	4.324	0.71293	1.23851			4.324	0.147475	0.160118
	4.497	0.777721	1.24042			4.497	0.146534	0.149398
	4.67	0.813218	1.22918			4.67	0.145898	0.150373
	4.843	0.923084	1.23802			4.843	0.139182	0.147854
	5.016	0.996052	1.23714			5.016	0.141049	0.147553
	5.189	1.04242	1.25087			5.189	0.144866	0.141159
	5.362	1.17745	1.26152			5.362	0.140053	0.144303
	5.535	1.23127	1.24856			5.535	0.131312	0.140611
	5.708	1.30044	1.24607			5.708	0.130798	0.141129
	5.881	1.30258	1.24203			5.881	0.123722	0.142236
	6.054	1.3327	1.24077			6.054	0.119877	0.141739
	6.227	1.33222	1.26525			6.227	0.118788	0.151419
	6.4	1.28739	1.26631			6.4	0.115136	0.151844
	6.573	1.27832	1.25465			6.573	0.115955	0.171704
	6.746	1.29366	1.25689			6.746	0.119328	0.168156
	6.919	1.27937	1.2698			6.919	0.120326	0.176655
	7.092	1.28191	1.25565			7.092	0.118169	0.176694
	7.265	1.27474	1.25353			7.265	0.113103	0.192244
	7.438	1.2915	1.24412			7.438	0.110193	0.191128
	7.611	1.26299	1.23361			7.611	0.104992	0.185038
	7.784	1.24134	1.21596			7.784	0.0987612	0.197225
	7.957	1.18811	1.20382			7.957	0.100842	0.197526
	8.13	1.1665	1.20907			8.13	0.100688	0.202244
	8.303	1.21307	1.21028			8.303	0.101697	0.192335
	8.476	1.22868	1.22361			8.476	0.0972716	0.190832
	8.649	1.22982	1.23417			8.649	0.100027	0.199005
	8.822	1.24675	1.24673			8.822	0.0993269	0.21312
	8.995	1.27453	1.2586			8.995	0.101317	0.21143
	9.168	1.22742	1.26455			9.168	0.111576	0.206047
	9.34	1.25157	1.27278			9.34	0.116221	0.234086
	9.513	1.28611	1.27543			9.513	0.114692	0.219958
	9.686	1.25618	1.27128			9.686	0.12417	0.232419
	9.859	1.30672	1.28594			9.859	0.13145	0.219519
	10.032	1.30981	1.27026			10.032	0.137812	0.220848
	10.205	1.27525	1.28448			10.205	0.144955	0.21673
	10.378	1.25305	1.28008			10.378	0.138474	0.220917
	10.551	1.20045	1.27891			10.551	0.150098	0.212891
	10.724	1.1487	1.28568			10.724	0.148257	0.209495
	10.897	1.07357	1.28964			10.897	0.159606	0.213842
	11.07	1.04064	1.28957			11.07	0.150578	0.213943
	11.243	0.953702	1.2905			11.243	0.152109	0.209483
	11.416	0.935477	1.29716			11.416	0.157302	0.195837
	11.589	0.911433	1.30538			11.589	0.14936	0.203942
	11.762	0.891834	1.31227			11.762	0.155417	0.200159
	11.935	0.874593	1.32465			11.935	0.152953	0.200571
	12.108	0.852124	1.3314			12.108	0.153026	0.196395
	12.281	0.897244	1.33957			12.281	0.161236	0.200383
	12.454	0.884174	1.35026			12.454	0.158227	0.199037
	12.627	0.892222	1.35702			12.627	0.163443	0.205928
	12.8	0.909562	1.37438			12.8	0.15605	0.205962
	12.973	0.897006	1.38762			12.973	0.158943	0.207348
	13.146	0.880059	1.39297			13.146	0.161004	0.207576
	13.319	0.866926	1.39155			13.319	0.165832	0.218835
	13.492	0.846403	1.38439			13.492	0.163864	0.218302
	13.665	0.822465	1.37997			13.665	0.16649	0.221287
	13.838	0.820233	1.34586			13.838	0.162942	0.226872
	14.011	0.813924	1.34467			14.011	0.167184	0.233142
	14.184	0.806193	1.3232			14.184	0.164254	0.236548
	14.357	0.791135	1.30832			14.357	0.165006	0.24714
	14.53	0.803787	1.29976			14.53	0.16876	0.250262
	14.703	0.757219	1.28906			14.703	0.16989	0.255788
	14.876	0.73498	1.27482			14.876	0.16841	0.259909
	15.049	0.707757	1.26566			15.049	0.167299	0.249981
	15.222	0.707821	1.25523			15.222	0.152869	0.254274
	15.395	0.685355	1.24796			15.395	0.159633	0.258762
	15.567	0.689794	1.24612			15.567	0.151957	0.266521
	15.74	0.668868	1.24615			15.74	0.139857	0.260285
	15.913	0.665529	1.24621			15.913	0.143369	0.265767
	16.086	0.663104	1.26248			16.086	0.146412	0.25922
	16.259	0.64756	1.263			16.259	0.140736	0.254225
	16.432	0.64061	1.27346			16.432	0.142901	0.254281
	16.605	0.639059	1.27512			16.605	0.1449	0.249351
	16.778	0.629399	1.28588			16.778	0.141596	0.249679
	16.951	0.632915	1.30504			16.951	0.137545	0.24884
	17.124	0.618664	1.29984			17.124	0.140179	0.253039
	17.297	0.616885	1.28647			17.297	0.13913	0.252483
	17.47	0.597462	1.29972			17.47	0.135319	0.247273
	17.643	0.578419	1.29802			17.643	0.134066	0.247088
	17.816	0.584006	1.30688			17.816	0.14188	0.249684
	17.989	0.568781	1.30018			17.989	0.139907	0.23892
	18.162	0.565058	1.29084			18.162	0.138497	0.23613
	18.335	0.566888	1.29118			18.335	0.150533	0.241955
	18.508	0.547169	1.30038			18.508	0.147248	0.219356
	18.681	0.565971	1.29966			18.681	0.156441	0.212406
	18.854	0.56105	1.29028			18.854	0.156573	0.201745
	19.027	0.562739	1.28324			19.027	0.154561	0.197431
	19.2	0.571481	1.29171			19.2	0.151326	0.183692
	19.373	0.562374	1.28216			19.373	0.152364	0.170098
	19.546	0.562503	1.28319			19.546	0.152227	0.161502
	19.719	0.56292	1.27273			19.719	0.153986	0.154207
	19.892	0.557796	1.2719			19.892	0.152959	0.145007
	20.065	0.560819	1.26566			20.065	0.156617	0.142245
	20.238	0.55545	1.25097			20.238	0.162089	0.146445
	20.411	0.549647	1.24096			20.411	0.158354	0.139133
	20.584	0.550869	1.227			20.584	0.160138	0.125016
	20.757	0.543609	1.2496			20.757	0.159899	0.123067
	20.93	0.544478	1.23692			20.93	0.163741	0.120676
	21.103	0.556425	1.22754			21.103	0.164385	0.115453
	21.276	0.574662	1.2146			21.276	0.164919	0.121312
	21.449	0.587333	1.21085			21.449	0.162928	0.118632
	21.622	0.594519	1.19821			21.622	0.172884	0.11722
	21.794	0.592711	1.17331			21.794	0.173237	0.118514
	21.967	0.604766	1.15806			21.967	0.174391	0.117823
	22.14	0.594691	1.16396			22.14	0.167217	0.111311
	22.313	0.614236	1.16527			22.313	0.16814	0.11398
	22.486	0.607286	1.16497			22.486	0.176721	0.109382
	22.659	0.605235	1.15861			22.659	0.172284	0.109643
	22.832	0.606557	1.17341			22.832	0.17389	0.108105
	23.005	0.601094	1.17307			23.005	0.175525	0.107004
	23.178	0.608811	1.17857			23.178	0.175533	0.105469
	23.351	0.618968	1.18533			23.351	0.178439	0.109308
	23.524	0.615899	1.19472			23.524	0.188933	0.108519
	23.697	0.629683	1.16885			23.697	0.189066	0.104619
	23.87	0.646875	1.16842			23.87	0.189395	0.104276
	24.043	0.650613	1.1589			24.043	0.186062	0.10284
	24.216	0.65737	1.1767			24.216	0.186034	0.10682
	24.389	0.660813	1.17745			24.389	0.19254	0.114875
	24.562	0.647681	1.19684			24.562	0.191496	0.109765
	24.735	0.638248	1.2018			24.735	0.187618	0.116811
	24.908	0.625803	1.22253			24.908	0.196819	0.115255
	25.081	0.625378	1.21132			25.081	0.19477	0.115318
	25.254	0.616053	1.22199			25.254	0.190461	0.113008
	25.427	0.603023	1.22976			25.427	0.195178	0.112375
	25.6	0.606228	1.22367			25.6	0.19898	0.114047
	25.773	0.589164	1.2229			25.773	0.201485	0.111795
	25.946	0.58275	1.23145			25.946	0.19414	0.112159
	26.119	0.584384	1.22204			26.119	0.200948	0.111257
	26.292	0.592459	1.20982			26.292	0.21537	0.111428
	26.465	0.602722	1.21575			26.465	0.202714	0.11296
	26.638	0.613884	1.22738			26.638	0.217248	0.111842
	26.811	0.610619	1.19305			26.811	0.21307	0.114374
	26.984	0.609416	1.1841			26.984	0.209229	0.114931
	27.157	0.602589	1.17345			27.157	0.212395	0.109211
	27.33	0.611641	1.17652			27.33	0.199056	0.109481
	27.503	0.60033	1.14863			27.503	0.204115	0.11144
	27.676	0.593081	1.1494			27.676	0.201689	0.104307
	27.848	0.590126	1.15172			27.848	0.189253	0.0986244
	28.021	0.572926	1.13776			28.021	0.193778	0.101714
	28.194	0.560022	1.12717			28.194	0.196297	0.10054
	28.367	0.56047	1.118			28.367	0.19149	0.100566
	28.54	0.560363	1.12109			28.54	0.190419	0.0965927
	28.713	0.554717	1.10809			28.713	0.193135	0.0973683
	28.886	0.547795	1.11153			28.886	0.192064	0.0986052
	29.059	0.550507	1.11498			29.059	0.198397	0.0974096
	29.232	0.542691	1.11091			29.232	0.188126	0.0983791
	29.405	0.548878	1.13381			29.405	0.194131	0.0980408
	29.578	0.547879	1.13483			29.578	0.192658	0.0943864
	29.751	0.531576	1.13675			29.751	0.196679	0.093284
	29.924	0.531923	1.12148			29.924	0.180878	0.0993135
	30.097	0.51939	1.12441			30.097	0.195071	0.0986959
	30.27	0.509411	1.13502			30.27	0.194597	0.102675
	30.443	0.508258	1.12596			30.443	0.183226	0.0991259
	30.616	0.505112	1.12605			30.616	0.171155	0.100332
	30.789	0.504628	1.11661			30.789	0.177299	0.101007
	30.962	0.502826	1.11013			30.962	0.179779	0.101192
	31.135	0.506512	1.08881			31.135	0.179762	0.106835
	31.308	0.52189	1.10006			31.308	0.18141	0.104803
	31.481	0.51372	1.10241			31.481	0.176304	0.104866
	31.654	0.518954	1.08712			31.654	0.171433	0.111006
	31.827	0.519975	1.09518			31.827	0.168532	0.10598
	32	0.513849	1.09414			32	0.164979	0.108513
	32.173	0.512442	1.09688			32.173	0.170027	0.108069
	32.346	0.510047	1.09408			32.346	0.160882	0.103658
	32.519	0.512742	1.09734			32.519	0.166564	0.101377
	32.692	0.508126	1.09878			32.692	0.163036	0.108363
	32.865	0.506004	1.1004			32.865	0.164532	0.10753
	33.038	0.50964	1.09101			33.038	0.165757	0.10171
	33.211	0.514157	1.11147			33.211	0.152599	0.103784
	33.384	0.517016	1.10007			33.384	0.143772	0.10717
	33.557	0.520536	1.0939			33.557	0.141458	0.0996394
	33.73	0.525441	1.08871			33.73	0.142366	0.0988505
	33.903	0.521986	1.08602			33.903	0.148279	0.100177
	34.075	0.529386	1.10965			34.075	0.145928	0.100776
	34.248	0.531148	1.09031			34.248	0.144637	0.0976071
	34.421	0.528561	1.10749			34.421	0.145023	0.0992854
	34.594	0.530763	1.10454			34.594	0.148321	0.104972
	34.767	0.533279	1.1138			34.767	0.141105	0.101843
	34.94	0.534064	1.111			34.94	0.153836	0.102596
	35.113	0.538046	1.10959			35.113	0.151298	0.101878
	35.286	0.54124	1.11108			35.286	0.14904	0.0999045
	35.459	0.558874	1.1152			35.459	0.156364	0.0992011
	35.632	0.562586	1.09235			35.632	0.158803	0.101213
	35.805	0.580369	1.10763			35.805	0.163865	0.0996209
	35.978	0.595125	1.1148			35.978	0.169626	0.102852
	36.151	0.613431	1.09704			36.151	0.160955	0.0993001
	36.324	0.611562	1.09803			36.324	0.163423	0.103589
	36.497	0.616998	1.08893			36.497	0.160597	0.102934
	36.67	0.609864	1.08852			36.67	0.15405	0.109864
	36.843	0.614276	1.09916			36.843	0.153106	0.110408
	37.016	0.606052	1.10323			37.016	0.153516	0.107133
	37.189	0.609351	1.12523			37.189	0.150064	0.109919
	37.362	0.605879	1.11416			37.362	0.145917	0.112643
	37.535	0.603297	1.11956			37.535	0.149881	0.114274
	37.708	0.609544	1.11963			37.708	0.158034	0.110906
	37.881	0.597352	1.13176			37.881	0.150842	0.111018
	38.054	0.589205	1.13769			38.054	0.156859	0.116622
	38.227	0.590257	1.15984			38.227	0.157656	0.121642
	38.4	0.579074	1.18537			38.4	0.155512	0.124129
	38.573	0.566286	1.20067			38.573	0.160438	0.125426
	38.746	0.555358	1.21469			38.746	0.165783	0.130339
	38.919	0.542916	1.22677			38.919	0.172706	0.133904
	39.092	0.530234	1.22822			39.092	0.15611	0.136894
	39.265	0.533845	1.24708			39.265	0.15914	0.136288
	39.438	0.52522	1.24998			39.438	0.167453	0.150311
	39.611	0.524993	1.24341			39.611	0.165754	0.146529
	39.784	0.520288	1.25758			39.784	0.167082	0.148163
	39.957	0.509168	1.26317			39.957	0.166237	0.150874
	40.13	0.515988	1.29203			40.13	0.165354	0.150833
	40.302	0.499952	1.31052			40.302	0.165018	0.1565
	40.475	0.501057	1.30671			40.475	0.168517	0.161555
	40.648	0.485617	1.32237			40.648	0.166011	0.162261
	40.821	0.477611	1.34197			40.821	0.166676	0.157003
	40.994	0.47323	1.32664			40.994	0.164731	0.161682
	41.167	0.466926	1.32589			41.167	0.16335	0.164047
	41.34	0.451232	1.31099			41.34	0.165581	0.166454
	41.513	0.447471	1.31818			41.513	0.165674	0.158605
	41.686	0.440623	1.30334			41.686	0.169024	0.167899
	41.859	0.436691	1.29685			41.859	0.174396	0.151782
	42.032	0.421824	1.27559			42.032	0.167891	0.156641
	42.205	0.41788	1.25655			42.205	0.167275	0.162384
	42.378	0.415309	1.24108			42.378	0.170094	0.160036
	42.551	0.417625	1.21642			42.551	0.166774	0.160805
	42.724	0.412681	1.2029			42.724	0.168155	0.169681
	42.897	0.420646	1.17559			42.897	0.17632	0.169127
	43.07	0.420615	1.17977			43.07	0.172764	0.166381
	43.243	0.418085	1.14735			43.243	0.176055	0.16958
	43.416	0.413242	1.15234			43.416	0.167671	0.164808
	43.589	0.402865	1.1374			43.589	0.172767	0.176866
	43.762	0.394731	1.13661			43.762	0.168714	0.177704
	43.935	0.387056	1.15403			43.935	0.162486	0.179194
	44.108	0.373659	1.13777			44.108	0.167092	0.182784
	44.281	0.374424	1.13141			44.281	0.149937	0.181242
	44.454	0.361654	1.11377			44.454	0.147839	0.188869
	44.627	0.358377	1.0884			44.627	0.148521	0.196628
	44.8	0.353598	1.08597			44.8	0.149662	0.194337
	44.973	0.352533	1.07393			44.973	0.146598	0.202437
	45.146	0.35543	1.0599			45.146	0.144467	0.203332
	45.319	0.352541	1.0544			45.319	0.148519	0.207435
	45.492	0.349929	1.06162			45.492	0.148489	0.205709
	45.665	0.348613	1.04825			45.665	0.138444	0.20713
	45.838	0.341171	1.0485			45.838	0.136863	0.2103
	46.011	0.340157	1.05573			46.011	0.142225	0.209418
	46.184	0.333978	1.06675			46.184	0.139689	0.207786
	46.357	0.330237	1.0513			46.357	0.139809	0.208376
	46.529	0.330349	1.06285			46.529	0.133808	0.203407
	46.702	0.329081	1.04562			46.702	0.128943	0.212168
	46.875	0.326468	1.04812			46.875	0.130291	0.206992
	47.048	0.329483	1.04449			47.048	0.124145	0.202823
	47.221	0.325801	1.04235			47.221	0.13025	0.196906
	47.394	0.323903	1.02704			47.394	0.136671	0.195052
	47.567	0.328392	1.01788			47.567	0.125471	0.197838
	47.74	0.326921	0.998567			47.74	0.127488	0.189119
	47.913	0.329787	0.981041			47.913	0.116806	0.190565
	48.086	0.331941	0.97388			48.086	0.117574	0.191791
	48.259	0.339489	0.945827			48.259	0.112646	0.18571
	48.432	0.343087	0.950112			48.432	0.113918	0.181935
	48.605	0.350888	0.958389			48.605	0.109165	0.185098
	48.778	0.34792	0.94698			48.778	0.116642	0.181866
	48.951	0.359432	0.940815			48.951	0.110374	0.184999
	49.124	0.364386	0.940534			49.124	0.110492	0.176188
	49.297	0.375614	0.945334			49.297	0.120824	0.184728
	49.47	0.385055	0.941518			49.47	0.115205	0.183893
	49.643	0.387551	0.956279			49.643	0.115585	0.172715
	49.816	0.39383	0.948304			49.816	0.115665	0.175792
	49.989	0.400379	0.943811			49.989	0.112363	0.175606
	50.162	0.401206	0.950432			50.162	0.11324	0.173365
	50.335	0.396534	0.948152			50.335	0.116542	0.17437
	50.508	0.400485	0.949618			50.508	0.123067	0.167106
	50.681	0.398009	0.961816			50.681	0.128402	0.164244
	50.854	0.396246	0.966079			50.854	0.12424	0.161932
	51.027	0.391009	0.975612			51.027	0.124652	0.171622
	51.2	0.395777	0.995343			51.2	0.132465	0.162151
	51.373	0.397825	0.986919			51.373	0.129267	0.157501
	51.546	0.396853	1.03168			51.546	0.137666	0.165148
	51.719	0.4	1.04169			51.719	0.133792	0.157534
	51.892	0.405259	1.05218			51.892	0.129934	0.15793
	52.065	0.39767	1.06663			52.065	0.135016	0.1591
	52.238	0.408144	1.08259			52.238	0.1285	0.158341
	52.411	0.408805	1.09721			52.411	0.142725	0.152154
	52.584	0.412634	1.12897			52.584	0.141427	0.153377
	52.756	0.423884	1.14575			52.756	0.139164	0.155791
	52.929	0.432186	1.16345			52.929	0.142753	0.15398
	53.102	0.435179	1.17072			53.102	0.142819	0.148425
	53.275	0.45284	1.16621			53.275	0.142326	0.153441
	53.448	0.448075	1.18774			53.448	0.149759	0.163456
	53.621	0.456614	1.19407			53.621	0.150193	0.1604
	53.794	0.455238	1.17519			53.794	0.145422	0.169848
	53.967	0.465623	1.18112			53.967	0.147714	0.171952
	54.14	0.473896	1.17808			54.14	0.152274	0.175545
	54.313	0.480809	1.18738			54.313	0.161103	0.186374
	54.486	0.47617	1.20234			54.486	0.156204	0.196527
	54.659	0.470899	1.20938			54.659	0.164411	0.190795
	54.832	0.471427	1.20002			54.832	0.155231	0.19948
	55.005	0.466743	1.19938			55.005	0.156252	0.194625
	55.178	0.457184	1.20786			55.178	0.171935	0.207224
	55.351	0.460463	1.22333			55.351	0.165574	0.214051
	55.524	0.454203	1.21887			55.524	0.15904	0.213256
	55.697	0.448272	1.22971			55.697	0.165238	0.214873
	55.87	0.44608	1.22512			55.87	0.16249	0.221372
	56.043	0.447866	1.23172			56.043	0.163701	0.225566
	56.216	0.436181	1.2359			56.216	0.163101	0.225051
	56.389	0.44807	1.23786			56.389	0.176865	0.231763
	56.562	0.450504	1.22829			56.562	0.179715	0.232576
	56.735	0.449006	1.25164			56.735	0.170496	0.239399
	56.908	0.457766	1.26282			56.908	0.181074	0.245733
	57.081	0.45321	1.26693			57.081	0.190288	0.237877
	57.254	0.457432	1.27135			57.254	0.189421	0.237254
	57.427	0.457815	1.27443			57.427	0.199097	0.236258
	57.6	0.455203	1.29261			57.6	0.207186	0.239359
	57.773	0.459266	1.29126			57.773	0.201002	0.225886
	57.946	0.457389	1.31282			57.946	0.208362	0.23479
	58.119	0.465737	1.30733			58.119	0.207208	0.227568
	58.292	0.458776	1.29997			58.292	0.217528	0.224315
	58.465	0.456591	1.32338			58.465	0.225443	0.219765
	58.638	0.457154	1.31316			58.638	0.237452	0.220632
	58.81	0.457043	1.31805			58.81	0.24031	0.218451
	58.983	0.456001	1.33319			58.983	0.233122	0.218239
	59.156	0.457909	1.35089			59.156	0.22824	0.22306
	59.329	0.45885	1.34049			59.329	0.233332	0.222547
	59.502	0.463458	1.35539			59.502	0.236824	0.226311
	59.675	0.463	1.36875			59.675	0.256712	0.224988
	59.848	0.470479	1.38205			59.848	0.26389	0.22697
	60.021	0.467984	1.39527			60.021	0.259038	0.224955
	60.194	0.465684	1.41303			60.194	0.275834	0.221326
	60.367	0.471491	1.43679			60.367	0.264035	0.229567
	60.54	0.478315	1.43629			60.54	0.271516	0.223771
	60.713	0.477048	1.4541			60.713	0.267598	0.231357
	60.886	0.4786	1.46079			60.886	0.25811	0.226262
	61.059	0.472638	1.473			61.059	0.269429	0.222416
	61.232	0.474584	1.48521			61.232	0.257091	0.223213
	61.405	0.474185	1.50369			61.405	0.267078	0.216788
	61.578	0.47123	1.52069			61.578	0.259571	0.212816
	61.751	0.472565	1.5106			61.751	0.263259	0.214193
	61.924	0.462998	1.51894			61.924	0.253534	0.214165
	62.097	0.460504	1.50867			62.097	0.241978	0.211986
	62.27	0.457379	1.50534			62.27	0.259284	0.212915
	62.443	0.457144	1.49722			62.443	0.243954	0.210361
	62.616	0.460638	1.50396			62.616	0.235826	0.205782
	62.789	0.45798	1.49371			62.789	0.255018	0.202354
	62.962	0.457229	1.50685			62.962	0.240635	0.201196
	63.135	0.462764	1.51879			63.135	0.245338	0.202505
	63.308	0.456129	1.4963			63.308	0.244023	0.202024
	63.481	0.455423	1.49421			63.481	0.248945	0.20391
	63.654	0.45563	1.44551			63.654	0.239418	0.207354
	63.827	0.45729	1.45488			63.827	0.237295	0.206118
	64	0.454228	1.4151			64	0.242257	0.212587
	64.173	0.451023	1.39985			64.173	0.246829	0.214946
	64.346	0.439638	1.41617			64.346	0.242907	0.220133
	64.519	0.436836	1.39463			64.519	0.24765	0.222273
	64.692	0.428476	1.37413			64.692	0.233456	0.231586
	64.865	0.429732	1.3726			64.865	0.238642	0.231736
	65.037	0.428208	1.36618			65.037	0.229626	0.238666
	65.21	0.420838	1.36506			65.21	0.224823	0.245602
	65.383	0.419737	1.36187			65.383	0.225168	0.245613
	65.556	0.420474	1.33144			65.556	0.229829	0.25048
	65.729	0.418441	1.34064			65.729	0.22245	0.258068
	65.902	0.414475	1.33584			65.902	0.228878	0.247878
	66.075	0.411199	1.32953			66.075	0.219696	0.249883
	66.248	0.411253	1.34043			66.248	0.220651	0.260693
	66.421	0.402826	1.34428			66.421	0.21781	0.254684
	66.594	0.404514	1.38399			66.594	0.220429	0.264052
	66.767	0.4014	1.38735			66.767	0.213542	0.261361
	66.94	0.404641	1.39253			66.94	0.212758	0.262423
	67.113	0.407046	1.37636			67.113	0.208776	0.263677
	67.286	0.400834	1.38824			67.286	0.206811	0.259312
	67.459	0.397912	1.38593			67.459	0.191918	0.261769
	67.632	0.396727	1.38025			67.632	0.194203	0.256536
	67.805	0.395129	1.40386			67.805	0.193538	0.259993
	67.978	0.394756	1.42571			67.978	0.18302	0.244225
	68.151	0.390736	1.43282			68.151	0.188057	0.252945
	68.324	0.391513	1.44574			68.324	0.177588	0.251664
	68.497	0.389362	1.44908			68.497	0.17795	0.245541
	68.67	0.384512	1.46523			68.67	0.174826	0.242791
	68.843	0.386622	1.4567			68.843	0.174904	0.236284
	69.016	0.390688	1.46214			69.016	0.174587	0.229134
	69.189	0.385422	1.48504			69.189	0.171005	0.233314
	69.362	0.389555	1.50075			69.362	0.167708	0.228315
	69.535	0.386459	1.51308			69.535	0.170122	0.221156
	69.708	0.391665	1.54263			69.708	0.163098	0.215156
	69.881	0.392026	1.53468			69.881	0.170599	0.20117
	70.054	0.397994	1.54525			70.054	0.159725	0.205117
	70.227	0.388674	1.55211			70.227	0.16731	0.197232
	70.4	0.389893	1.54375			70.4	0.159828	0.188722
	70.573	0.394063	1.55732			70.573	0.155487	0.18105
	70.746	0.390977	1.53448			70.746	0.161525	0.185584
	70.919	0.388774	1.53388			70.919	0.162679	0.179526
	71.092	0.395262	1.5188			71.092	0.158146	0.170031
	71.264	0.394737	1.48948			71.264	0.162368	0.168152
	71.437	0.396157	1.4826			71.437	0.154524	0.168886
	71.61	0.40231	1.46578			71.61	0.145277	0.168825
	71.783	0.40444	1.46766			71.783	0.148057	0.164813
	71.956	0.401475	1.43199			71.956	0.153602	0.169997
	72.129	0.407253	1.4042			72.129	0.16014	0.167273
	72.302	0.403367	1.41026			72.302	0.162016	0.169464
	72.475	0.404673	1.36593			72.475	0.159097	0.171148
	72.648	0.401507	1.3722			72.648	0.157701	0.173266
	72.821	0.401577	1.38214			72.821	0.158171	0.179058
	72.994	0.398234	1.38439			72.994	0.158327	0.178546
	73.167	0.402269	1.38083			73.167	0.16325	0.183458
	73.34	0.402005	1.40592			73.34	0.169785	0.177836
	73.513	0.404768	1.38808			73.513	0.159042	0.189186
	73.686	0.408865	1.41359			73.686	0.164024	0.187117
	73.859	0.416874	1.39094			73.859	0.15948	0.193418
	74.032	0.423433	1.39758			74.032	0.153377	0.198524
	74.205	0.419459	1.40266			74.205	0.155704	0.199112
	74.378	0.425746	1.4023			74.378	0.167159	0.198513
	74.551	0.440679	1.39768			74.551	0.157706	0.200882
	74.724	0.446862	1.41433			74.724	0.155207	0.206579
	74.897	0.458533	1.39045			74.897	0.164948	0.213902
	75.07	0.471638	1.4258			75.07	0.152986	0.218875
	75.243	0.479125	1.43465			75.243	0.156067	0.221025
	75.416	0.487188	1.44943			75.416	0.155752	0.229439
	75.589	0.492705	1.43937			75.589	0.154472	0.227503
	75.762	0.497022	1.46594			75.762	0.155267	0.236246
	75.935	0.49959	1.47768			75.935	0.156814	0.237066
	76.108	0.505105	1.48432			76.108	0.156779	0.241608
	76.281	0.50705	1.50029			76.281	0.149733	0.244631
	76.454	0.514983	1.49655			76.454	0.15488	0.256319
	76.627	0.516021	1.51697			76.627	0.157488	0.258833
	76.8	0.523658	1.51355			76.8	0.157987	0.262645
	76.973	0.534748	1.50384			76.973	0.155999	0.260272
	77.146	0.537309	1.52777			77.146	0.158845	0.260788
	77.319	0.541609	1.55049			77.319	0.160485	0.267677
	77.491	0.53485	1.53308			77.491	0.164627	0.259347
	77.664	0.539123	1.57933			77.664	0.165737	0.263909
	77.837	0.529884	1.56964			77.837	0.175489	0.257073
	78.01	0.522667	1.60483			78.01	0.166365	0.260487
	78.183	0.513936	1.63637			78.183	0.167748	0.25174
	78.356	0.516299	1.63371			78.356	0.166961	0.256889
	78.529	0.505268	1.67535			78.529	0.167993	0.251434
	78.702	0.500303	1.68548			78.702	0.174624	0.250054
	78.875	0.483497	1.71463			78.875	0.182505	0.250309
	79.048	0.483167	1.75624			79.048	0.180341	0.240912
	79.221	0.477977	1.8178			79.221	0.18186	0.24319
	79.394	0.47216	1.86754			79.394	0.172805	0.243669
	79.567	0.459392	1.92554			79.567	0.179655	0.23839
	79.74	0.456333	1.94389			79.74	0.189591	0.23591
	79.913	0.450649	2.01834			79.913	0.192853	0.232939
	80.086	0.445918	2.06181			80.086	0.188816	0.236551
	80.259	0.435002	2.11122			80.259	0.190647	0.235986
	80.432	0.433876	2.17585			80.432	0.196994	0.235812
	80.605	0.432434	2.18759			80.605	0.207266	0.233742
	80.778	0.427146	2.2015			80.778	0.202017	0.232949
	80.951	0.422715	2.25988			80.951	0.194196	0.225829
	81.124	0.415059	2.26411			81.124	0.204336	0.233203
	81.297	0.409232	2.25538			81.297	0.207375	0.242477
	81.47	0.404239	2.27969			81.47	0.210379	0.248522
	81.643	0.397817	2.29965			81.643	0.205097	0.258024
	81.816	0.395095	2.30544			81.816	0.215483	0.262958
	81.989	0.396546	2.32774			81.989	0.212567	0.265901
	82.162	0.393085	2.34914			82.162	0.210297	0.272775
	82.335	0.387777	2.35238			82.335	0.208688	0.277908
	82.508	0.387715	2.33858			82.508	0.209189	0.270355
	82.681	0.388728	2.35799			82.681	0.209497	0.280327
	82.854	0.391489	2.31985			82.854	0.206921	0.279919
	83.027	0.386242	2.31862			83.027	0.213604	0.283507
	83.2	0.388735	2.355			83.2	0.196598	0.292199
	83.373	0.388225	2.34792			83.373	0.199251	0.285828
	83.546	0.390145	2.33674			83.546	0.199767	0.295613
	83.718	0.387781	2.35561			83.718	0.206476	0.29792
	83.891	0.383334	2.40126			83.891	0.20628	0.29752
	84.064	0.385432	2.43653			84.064	0.192586	0.30722
	84.237	0.384168	2.43149			84.237	0.196629	0.309837
	84.41	0.389106	2.46067			84.41	0.203522	0.31428
	84.583	0.388928	2.52222			84.583	0.201453	0.316662
	84.756	0.390388	2.54716			84.756	0.196571	0.314903
	84.929	0.390435	2.56683			84.929	0.186909	0.317472
	85.102	0.392205	2.53907			85.102	0.187723	0.311984
	85.275	0.394832	2.53315			85.275	0.178213	0.299532
	85.448	0.400688	2.55943			85.448	0.181298	0.306227
	85.621	0.4015	2.56979			85.621	0.17963	0.307935
	85.794	0.39702	2.49082			85.794	0.168201	0.302599
	85.967	0.394363	2.50628			85.967	0.178065	0.301127
	86.14	0.391352	2.49767			86.14	0.180586	0.300803
	86.313	0.392035	2.43178			86.313	0.169195	0.304172
	86.486	0.390837	2.43088			86.486	0.169359	0.293664
	86.659	0.39439	2.39838			86.659	0.167598	0.300656
	86.832	0.397112	2.3704			86.832	0.169174	0.308141
	87.005	0.397201	2.39505			87.005	0.176494	0.306039
	87.178	0.407551	2.37387			87.178	0.175076	0.312284
	87.351	0.406141	2.34374			87.351	0.176156	0.306196
	87.524	0.408143	2.37048			87.524	0.18354	0.30569
	87.697	0.402737	2.29936			87.697	0.180109	0.316378
	87.87	0.398134	2.28227			87.87	0.172332	0.313264
	88.043	0.397433	2.26134			88.043	0.163749	0.309855
	88.216	0.396749	2.24967			88.216	0.174352	0.319654
	88.389	0.392126	2.2133			88.389	0.169938	0.31856
	88.562	0.389008	2.20484			88.562	0.162399	0.311965
	88.735	0.383715	2.20229			88.735	0.161645	0.318087
	88.908	0.383515	2.14993			88.908	0.162853	0.316214
	89.081	0.379761	2.17949			89.081	0.163253	0.315519
	89.254	0.382778	2.14908			89.254	0.157722	0.30782
	89.427	0.382012	2.10194			89.427	0.151702	0.306064
	89.6	0.383928	2.09721			89.6	0.154665	0.309068
	89.772	0.383278	2.08739			89.772	0.152659	0.305725
	89.945	0.378186	2.06862			89.945	0.152383	0.306353
	90.118	0.375666	2.10608			90.118	0.14917	0.297922
	90.291	0.375701	2.11293			90.291	0.161543	0.293569
	90.464	0.376284	2.06899			90.464	0.163704	0.286662
	90.637	0.379145	2.10492			90.637	0.165302	0.290924
	90.81	0.375676	2.12335			90.81	0.166822	0.29317
	90.983	0.382121	2.10745			90.983	0.161809	0.277621
	91.156	0.381357	2.12852			91.156	0.169191	0.289522
	91.329	0.382187	2.11741			91.329	0.16699	0.283347
	91.502	0.382112	2.14265			91.502	0.176966	0.281953
	91.675	0.38717	2.1492			91.675	0.176314	0.291932
	91.848	0.389721	2.15623			91.848	0.182246	0.284439
	92.021	0.39198	2.15443			92.021	0.190849	0.287175
	92.194	0.393246	2.16456			92.194	0.186563	0.283568
	92.367	0.396124	2.15472			92.367	0.183272	0.284058
	92.54	0.403418	2.17634			92.54	0.182286	0.297088
	92.713	0.399672	2.20756			92.713	0.181766	0.297626
	92.886	0.402609	2.21302			92.886	0.175171	0.307498
	93.059	0.401518	2.22905			93.059	0.165392	0.319783
	93.232	0.411216	2.26728			93.232	0.183728	0.322075
	93.405	0.420112	2.23646			93.405	0.173605	0.324061
	93.578	0.428841	2.25714			93.578	0.166456	0.338678
	93.751	0.430692	2.27557			93.751	0.169369	0.335267
	93.924	0.444427	2.27743			93.924	0.179485	0.338906
	94.097	0.446962	2.27843			94.097	0.169371	0.338348
	94.27	0.448156	2.28384			94.27	0.173347	0.349846
	94.443	0.451972	2.26487			94.443	0.186284	0.343979
	94.616	0.451257	2.28505			94.616	0.18807	0.334718
	94.789	0.454996	2.23506			94.789	0.202359	0.337735
	94.962	0.455939	2.19566			94.962	0.199069	0.329955
	95.135	0.461001	2.21739			95.135	0.198677	0.317463
	95.308	0.460055	2.17066			95.308	0.192321	0.321187
	95.481	0.45713	2.17023			95.481	0.201918	0.317543
	95.654	0.45314	2.14644			95.654	0.211834	0.326048
	95.827	0.449947	2.12097			95.827	0.193862	0.332386
	95.999	0.437206	2.15018			95.999	0.197561	0.350958
	96.172	0.435622	2.13327			96.172	0.206748	0.3405
	96.345	0.434941	2.10941			96.345	0.202674	0.336044
	96.518	0.429935	2.0927			96.518	0.195414	0.34358
	96.691	0.43119	2.10013			96.691	0.217777	0.355982
	96.864	0.438676	2.10368			96.864	0.213487	0.356113
	97.037	0.436295	2.12258			97.037	0.211586	0.367346
	97.21	0.434903	2.10342			97.21	0.226656	0.358531
	97.383	0.430458	2.13037			97.383	0.219968	0.367614
	97.556	0.424232	2.1426			97.556	0.21334	0.382401
	97.729	0.425472	2.14678			97.729	0.217331	0.364938
	97.902	0.425683	2.17108			97.902	0.228513	0.370043
	98.075	0.420643	2.20744			98.075	0.221161	0.376633
	98.248	0.421255	2.23344			98.248	0.219411	0.376
	98.421	0.422903	2.24227			98.421	0.222984	0.376214
	98.594	0.4248	2.24924			98.594	0.207635	0.382193
	98.767	0.431289	2.24319			98.767	0.209719	0.377858
	98.94	0.423414	2.30165			98.94	0.217151	0.368419
	99.113	0.4242	2.31264			99.113	0.217685	0.357432
	99.286	0.416147	2.33131			99.286	0.22648	0.360361
	99.459	0.411723	2.40404			99.459	0.231707	0.373411
	99.632	0.406763	2.36331			99.632	0.216876	0.367764
	99.805	0.406497	2.40405			99.805	0.218015	0.358073
	99.978	0.411748	2.38016			99.978	0.224315	0.359158
	100.151	0.403749	2.42614			100.151	0.213638	0.346716
	100.324	0.404993	2.43261			100.324	0.219459	0.363645
	100.497	0.398041	2.40783			100.497	0.22031	0.374345
	100.67	0.394432	2.40279			100.67	0.212703	0.375575
	100.843	0.388451	2.46006			100.843	0.22177	0.364133
	101.016	0.38792	2.48364			101.016	0.211743	0.361584
	101.189	0.379904	2.50751			101.189	0.204668	0.369383
	101.362	0.378245	2.53991			101.362	0.192822	0.364801
	101.535	0.375928	2.54783			101.535	0.19128	0.385065
	101.708	0.373439	2.54719			101.708	0.186092	0.376147
	101.881	0.37732	2.55565			101.881	0.182818	0.401301
	102.054	0.377829	2.5764			102.054	0.181642	0.391974
	102.226	0.382485	2.58589			102.226	0.183682	0.41262
	102.399	0.381407	2.64805			102.399	0.166206	0.393634
	102.572	0.382789	2.66891			102.572	0.172284	0.402933
	102.745	0.382384	2.73059			102.745	0.179582	0.391666
	102.918	0.384953	2.76649			102.918	0.165318	0.387714
	103.091	0.380401	2.79934			103.091	0.172558	0.398182
	103.264	0.382538	2.80576			103.264	0.169485	0.400164
	103.437	0.384969	2.8575			103.437	0.174257	0.382545
	103.61	0.383398	2.9512			103.61	0.169966	0.395772
	103.783	0.377847	2.95595			103.783	0.16682	0.410396
	103.956	0.377656	2.97655			103.956	0.163595	0.3943
	104.129	0.371069	3.04912			104.129	0.16741	0.392708
	104.302	0.367806	3.06153			104.302	0.16508	0.408609
	104.475	0.365073	3.11884			104.475	0.161749	0.397758
	104.648	0.366558	3.21296			104.648	0.174345	0.412986
	104.821	0.362539	3.24219			104.821	0.169531	0.409792
	104.994	0.358786	3.29068			104.994	0.168159	0.409905
	105.167	0.355842	3.3648			105.167	0.170348	0.420211
	105.34	0.356521	3.46197			105.34	0.167057	0.426853
	105.513	0.349863	3.5063			105.513	0.168622	0.422031
	105.686	0.344715	3.63653			105.686	0.16798	0.435169
	105.859	0.348967	3.68017			105.859	0.162491	0.430533
	106.032	0.347087	3.77394			106.032	0.161039	0.447875
	106.205	0.350097	3.79543			106.205	0.154418	0.461429
	106.378	0.35097	3.92919			106.378	0.163398	0.469948
	106.551	0.35828	3.99293			106.551	0.164007	0.492851
	106.724	0.364258	4.00335			106.724	0.161108	0.524321
	106.897	0.370476	4.05811			106.897	0.16474	0.521068
	107.07	0.378273	4.02852			107.07	0.162029	0.522602
	107.243	0.380767	4.0115			107.243	0.167955	0.541012
	107.416	0.384346	3.94776			107.416	0.171129	0.544525
	107.589	0.389533	3.90566			107.589	0.171294	0.544453
	107.762	0.390202	3.79548			107.762	0.184407	0.546352
	107.935	0.394274	3.80457			107.935	0.174966	0.564836
	108.108	0.39454	3.76531			108.108	0.17848	0.566631
	108.281	0.395555	3.60838			108.281	0.182477	0.556494
	108.453	0.390755	3.53416			108.453	0.187791	0.568437
	108.626	0.389128	3.48206			108.626	0.18062	0.558166
	108.799	0.383053	3.45769			108.799	0.183631	0.566406
	108.972	0.389185	3.38251			108.972	0.188423	0.549156
	109.145	0.389822	3.29534			109.145	0.198102	0.543953
	109.318	0.391686	3.29462			109.318	0.194993	0.546285
	109.491	0.389912	3.18962			109.491	0.199468	0.555758
	109.664	0.391497	3.11369			109.664	0.209606	0.54718
	109.837	0.39349	3.05808			109.837	0.21603	0.552206
	110.01	0.392442	2.93258			110.01	0.206649	0.546651
	110.183	0.387382	2.89042			110.183	0.224786	0.544553
	110.356	0.387451	2.83285			110.356	0.234927	0.533939
	110.529	0.387524	2.71948			110.529	0.23551	0.536798
	110.702	0.386609	2.70953			110.702	0.238791	0.514686
	110.875	0.385054	2.68323			110.875	0.250922	0.51415
	111.048	0.38384	2.63604			111.048	0.269684	0.511873
	111.221	0.380034	2.64535			111.221	0.274337	0.50566
	111.394	0.382065	2.64982			111.394	0.28297	0.521404
	111.567	0.381356	2.57501			111.567	0.296026	0.531892
	111.74	0.375202	2.58746			111.74	0.297028	0.532465
	111.913	0.371546	2.59901			111.913	0.303831	0.530035
	112.086	0.373566	2.56495			112.086	0.302839	0.53398
	112.259	0.364433	2.56597			112.259	0.307607	0.54058
	112.432	0.363361	2.56171			112.432	0.307118	0.546008
	112.605	0.357733	2.532			112.605	0.306498	0.533441
	112.778	0.356811	2.50917			112.778	0.309433	0.535945
	112.951	0.350501	2.47556			112.951	0.30949	0.539206
	113.124	0.357641	2.45725			113.124	0.319683	0.51601
	113.297	0.357973	2.44037			113.297	0.316558	0.500604
	113.47	0.358917	2.42809			113.47	0.319115	0.480239
	113.643	0.362749	2.38413			113.643	0.32398	0.476861
	113.816	0.36595	2.36819			113.816	0.336073	0.454812
	113.989	0.36548	2.34465			113.989	0.332304	0.455153
	114.162	0.366172	2.39364			114.162	0.324603	0.438989
	114.335	0.364938	2.4098			114.335	0.344872	0.418393
	114.507	0.363604	2.39132			114.507	0.345611	0.417968
	114.68	0.361334	2.39647			114.68	0.332322	0.403034
	114.853	0.364765	2.42763			114.853	0.344802	0.414765
	115.026	0.36908	2.44109			115.026	0.341306	0.394174
	115.199	0.37085	2.4392			115.199	0.338718	0.40535
	115.372	0.375708	2.47079			115.372	0.341996	0.391155
	115.545	0.373963	2.45367			115.545	0.347696	0.399882
	115.718	0.374891	2.43585			115.718	0.342236	0.411003
	115.891	0.376131	2.41216			115.891	0.329192	0.403189
	116.064	0.375028	2.39338			116.064	0.320017	0.417261
	116.237	0.37813	2.37936			116.237	0.324828	0.409968
	116.41	0.378013	2.3791			116.41	0.315413	0.410632
	116.583	0.379455	2.33982			116.583	0.311005	0.399076
	116.756	0.386323	2.38546			116.756	0.310406	0.403472
	116.929	0.383918	2.36116			116.929	0.321249	0.399542
	117.102	0.384721	2.36797			117.102	0.306119	0.403585
	117.275	0.383246	2.42796			117.275	0.301645	0.400121
	117.448	0.384852	2.42122			117.448	0.306941	0.387102
	117.621	0.377797	2.44039			117.621	0.299582	0.391765
	117.794	0.380273	2.42956			117.794	0.318789	0.382591
	117.967	0.377067	2.43133			117.967	0.310081	0.389416
	118.14	0.373572	2.45644			118.14	0.316593	0.400535
	118.313	0.36987	2.43216			118.313	0.308952	0.407338
	118.486	0.368222	2.45047			118.486	0.322383	0.421244
	118.659	0.365212	2.45455			118.659	0.316466	0.417162
	118.832	0.361362	2.47576			118.832	0.31423	0.422289
	119.005	0.365359	2.50232			119.005	0.303895	0.421776
	119.178	0.369199	2.48596			119.178	0.297608	0.432321
	119.351	0.365863	2.46808			119.351	0.297784	0.432072
	119.524	0.375836	2.4674			119.524	0.306892	0.452193
	119.697	0.375978	2.4511			119.697	0.289421	0.449259
	119.87	0.374914	2.48913			119.87	0.277773	0.461521
	120.043	0.374905	2.49232			120.043	0.281892	0.464712
	120.216	0.378458	2.47312			120.216	0.274958	0.455016
	120.389	0.376066	2.51161			120.389	0.253146	0.458726
	120.562	0.376027	2.52736			120.562	0.251394	0.446968
	120.734	0.374737	2.5417			120.734	0.23896	0.451962
	120.907	0.37128	2.58197			120.907	0.234867	0.448772
	121.08	0.366878	2.61075			121.08	0.233615	0.441652
	121.253	0.366184	2.67174			121.253	0.215516	0.440968
	121.426	0.367791	2.69521			121.426	0.222802	0.447233
	121.599	0.368935	2.66644			121.599	0.218184	0.441336
	121.772	0.363555	2.71141			121.772	0.216132	0.443149
	121.945	0.369461	2.72322			121.945	0.221576	0.427113
	122.118	0.36468	2.7869			122.118	0.229759	0.435552
	122.291	0.36455	2.77924			122.291	0.219476	0.43017
	122.464	0.363904	2.80625			122.464	0.218104	0.43194
	122.637	0.356581	2.80401			122.637	0.223132	0.411699
	122.81	0.355733	2.81364			122.81	0.218241	0.426169
	122.983	0.353093	2.81008			122.983	0.211227	0.420743
	123.156	0.345358	2.86483			123.156	0.210412	0.423299
	123.329	0.346783	2.88503			123.329	0.212327	0.427667
	123.502	0.350316	2.89796			123.502	0.209615	0.422844
	123.675	0.347603	2.9601			123.675	0.213245	0.431591
	123.848	0.346211	2.95827			123.848	0.208699	0.431904
	124.021	0.350342	2.96708			124.021	0.213426	0.436348
	124.194	0.346313	2.98157			124.194	0.212099	0.438736
	124.367	0.341592	3.04856			124.367	0.217499	0.444164
	124.54	0.336119	3.08004			124.54	0.216656	0.434372
	124.713	0.329569	3.10071			124.713	0.218269	0.446075
	124.886	0.325855	3.12172			124.886	0.215951	0.457108
	125.059	0.324505	3.15729			125.059	0.219939	0.452626
	125.232	0.319	3.12485			125.232	0.219535	0.448855
	125.405	0.321826	3.20024			125.405	0.231597	0.45605
	125.578	0.324732	3.22082			125.578	0.222896	0.464075
	125.751	0.322027	3.23887			125.751	0.218609	0.456141
	125.924	0.320524	3.22062			125.924	0.225918	0.451693
	126.097	0.32237	3.23706			126.097	0.231232	0.465518
	126.27	0.321848	3.26559			126.27	0.217947	0.45396
	126.443	0.323191	3.30583			126.443	0.227456	0.460467
	126.616	0.322835	3.34849			126.616	0.234394	0.444073
	126.789	0.320612	3.37449			126.789	0.228955	0.456732
	126.961	0.318827	3.35533			126.961	0.232663	0.455315
	127.134	0.319892	3.35935			127.134	0.239182	0.45132
	127.307	0.319814	3.31531			127.307	0.240781	0.436963
	127.48	0.322317	3.27109			127.48	0.24459	0.453281
	127.653	0.322101	3.22619			127.653	0.248425	0.454202
	127.826	0.321078	3.26031			127.826	0.251505	0.473523
	127.999	0.322784	3.20722			127.999	0.252165	0.45282
	128.172	0.3258	3.25527			128.172	0.253728	0.465164
	128.345	0.327854	3.2524			128.345	0.254282	0.45691
	128.518	0.328849	3.26809			128.518	0.254017	0.455357
	128.691	0.328071	3.24364			128.691	0.254384	0.467784
	128.864	0.330475	3.25099			128.864	0.253101	0.461825
	129.037	0.331231	3.23133			129.037	0.241574	0.46587
	129.21	0.329525	3.21756			129.21	0.246928	0.45472
	129.383	0.324154	3.19071			129.383	0.224442	0.444763
	129.556	0.327088	3.17756			129.556	0.235608	0.435179
	129.729	0.324416	3.19613			129.729	0.237459	0.420046
	129.902	0.32725	3.17701			129.902	0.243889	0.407006
	130.075	0.327682	3.18954			130.075	0.257904	0.394609
	130.248	0.33161	3.15353			130.248	0.262887	0.391621
	130.421	0.329923	3.13795			130.421	0.269145	0.395841
	130.594	0.329122	3.10767			130.594	0.276597	0.392862
	130.767	0.328828	3.05469			130.767	0.299305	0.40021
	130.94	0.331994	3.11731			130.94	0.299435	0.391607
	131.113	0.336381	3.05874			131.113	0.306229	0.387891
	131.286	0.332831	3.028			131.286	0.314431	0.376055
	131.459	0.336185	3.0076			131.459	0.323305	0.388625
	131.632	0.342145	2.97478			131.632	0.337905	0.383934
	131.805	0.341407	2.94231			131.805	0.341089	0.382888
	131.978	0.345622	2.98257			131.978	0.339458	0.397052
	132.151	0.345157	2.97797			132.151	0.345379	0.376879
	132.324	0.346579	2.95091			132.324	0.355585	0.371827
	132.497	0.346242	2.95238			132.497	0.350282	0.372542
	132.67	0.348733	2.86144			132.67	0.354759	0.374229
	132.843	0.34288	2.92357			132.843	0.361957	0.368337
	133.016	0.345048	2.87635			133.016	0.367695	0.361368
	133.188	0.344097	2.79276			133.188	0.360619	0.354093
	133.361	0.346503	2.76284			133.361	0.370158	0.356684
	133.534	0.346807	2.76183			133.534	0.366674	0.353378
	133.707	0.354506	2.72169			133.707	0.374837	0.334713
	133.88	0.351822	2.71545			133.88	0.368126	0.339138
	134.053	0.357268	2.71309			134.053	0.384106	0.337079
	134.226	0.361531	2.66176			134.226	0.377124	0.334503
	134.399	0.368324	2.7143			134.399	0.374	0.340887
	134.572	0.357901	2.65981			134.572	0.378914	0.346695
	134.745	0.361163	2.68984			134.745	0.371484	0.349867
	134.918	0.364587	2.66826			134.918	0.371649	0.340928
	135.091	0.361259	2.65306			135.091	0.367642	0.347394
	135.264	0.362055	2.65333			135.264	0.366546	0.348184
	135.437	0.361904	2.66125			135.437	0.356383	0.353611
	135.61	0.353777	2.66175			135.61	0.344193	0.3608
	135.783	0.348499	2.7062			135.783	0.33853	0.350695
	135.956	0.344572	2.72673			135.956	0.336046	0.357708
	136.129	0.336792	2.74993			136.129	0.326282	0.34781
	136.302	0.331415	2.70954			136.302	0.333868	0.355994
	136.475	0.329343	2.7046			136.475	0.3242	0.353429
	136.648	0.328307	2.73461			136.648	0.331758	0.344379
	136.821	0.32886	2.72154			136.821	0.314708	0.355032
	136.994	0.328189	2.77373			136.994	0.322595	0.338852
	137.167	0.323957	2.79499			137.167	0.316901	0.336822
	137.34	0.323018	2.7867			137.34	0.316765	0.332163
	137.513	0.319449	2.81899			137.513	0.319617	0.327636
	137.686	0.316063	2.82332			137.686	0.324385	0.312724
	137.859	0.313927	2.83728			137.859	0.317968	0.323648
	138.032	0.317603	2.85206			138.032	0.321327	0.32655
	138.205	0.321181	2.8938			138.205	0.312516	0.33688
	138.378	0.317483	2.9605			138.378	0.320499	0.353441
	138.551	0.316385	2.93489			138.551	0.317372	0.356534
	138.724	0.31693	2.95387			138.724	0.326767	0.379288
	138.897	0.316378	2.96757			138.897	0.316332	0.392687
	139.07	0.319274	2.98822			139.07	0.313547	0.411673
	139.242	0.319984	2.97331			139.242	0.298543	0.435005
	139.415	0.316154	3.01626			139.415	0.293737	0.448368
	139.588	0.319719	3.03255			139.588	0.292263	0.454035
	139.761	0.320435	3.04993			139.761	0.291065	0.456849
	139.934	0.316558	3.08554			139.934	0.277108	0.475266
	140.107	0.319269	3.08284			140.107	0.28264	0.476978
	140.28	0.321337	3.0867			140.28	0.276508	0.480142
	140.453	0.318987	3.16641			140.453	0.268663	0.475228
	140.626	0.313202	3.23768			140.626	0.281793	0.483911
	140.799	0.313981	3.24147			140.799	0.283089	0.497597
	140.972	0.312628	3.30625			140.972	0.280588	0.492327
	141.145	0.308433	3.32452			141.145	0.28758	0.480491
	141.318	0.307492	3.3573			141.318	0.290627	0.481326
	141.491	0.301918	3.42515			141.491	0.288485	0.480123
	141.664	0.306868	3.43794			141.664	0.294351	0.50757
	141.837	0.3014	3.46911			141.837	0.284504	0.490625
	142.01	0.303635	3.5508			142.01	0.279485	0.48889
	142.183	0.299477	3.6259			142.183	0.286557	0.482141
	142.356	0.302844	3.6417			142.356	0.287364	0.499435
	142.529	0.301372	3.7052			142.529	0.284758	0.492572
	142.702	0.305747	3.76277			142.702	0.288635	0.511986
	142.875	0.30737	3.7698			142.875	0.286071	0.512328
	143.048	0.305488	3.81452			143.048	0.291318	0.520515
	143.221	0.303397	3.78757			143.221	0.301181	0.524496
	143.394	0.303209	3.78624			143.394	0.296636	0.525159
	143.567	0.301614	3.81613			143.567	0.296621	0.537675
	143.74	0.300677	3.76318			143.74	0.286282	0.527637
	143.913	0.296711	3.77251			143.913	0.297195	0.53604
	144.086	0.300134	3.72714			144.086	0.2817	0.541344
	144.259	0.299282	3.78286			144.259	0.281142	0.538622
	144.432	0.294504	3.69982			144.432	0.28639	0.544293
	144.605	0.291756	3.69775			144.605	0.279935	0.543587
	144.778	0.294922	3.72064			144.778	0.275857	0.547618
	144.951	0.294317	3.65618			144.951	0.271661	0.555549
	145.124	0.29645	3.64956			145.124	0.258321	0.564024
	145.297	0.296218	3.66137			145.297	0.252902	0.5611
	145.469	0.29517	3.66233			145.469	0.25043	0.577162
	145.642	0.295891	3.61077			145.642	0.246628	0.591661
	145.815	0.299005	3.55921			145.815	0.252436	0.578873
	145.988	0.299386	3.56228			145.988	0.250166	0.58686
	146.161	0.303232	3.48885			146.161	0.241572	0.593053
	146.334	0.305787	3.53781			146.334	0.230582	0.58271
	146.507	0.304048	3.48606			146.507	0.233829	0.596547
	146.68	0.308448	3.42489			146.68	0.228308	0.594522
	146.853	0.304757	3.41306			146.853	0.226023	0.588833
	147.026	0.304027	3.44661			147.026	0.222002	0.588827
	147.199	0.300552	3.39524			147.199	0.215012	0.58698
	147.372	0.297409	3.35956			147.372	0.224745	0.58697
	147.545	0.294654	3.30405			147.545	0.210634	0.572976
	147.718	0.294089	3.25183			147.718	0.208261	0.595043
	147.891	0.293502	3.2344			147.891	0.219185	0.585782
	148.064	0.292467	3.21222			148.064	0.21985	0.573723
	148.237	0.291379	3.16036			148.237	0.222259	0.563065
	148.41	0.290039	3.16673			148.41	0.228094	0.569161
	148.583	0.289098	3.18948			148.583	0.232238	0.561679
	148.756	0.289494	3.15331			148.756	0.22768	0.571537
	148.929	0.292518	3.13822			148.929	0.224663	0.578702
	149.102	0.291308	3.16483			149.102	0.222067	0.573842
	149.275	0.292729	3.19308			149.275	0.22313	0.592636
	149.448	0.294094	3.23948			149.448	0.224619	0.600732
	149.621	0.297118	3.29191			149.621	0.220215	0.58749
	149.794	0.301172	3.28734			149.794	0.216035	0.591397
	149.967	0.2997	3.2739			149.967	0.212738	0.585051
	150.14	0.302838	3.26			150.14	0.213625	0.59783
	150.313	0.299426	3.30064			150.313	0.21466	0.601427
	150.486	0.30088	3.28194			150.486	0.218563	0.603844
	150.659	0.299689	3.26724			150.659	0.225993	0.593782
	150.832	0.302544	3.27993			150.832	0.222822	0.610236
	151.005	0.301655	3.31563			151.005	0.225799	0.604484
	151.178	0.303594	3.33133			151.178	0.232587	0.621245
	151.351	0.302062	3.3165			151.351	0.239366	0.616028
	151.524	0.301943	3.30196			151.524	0.233671	0.621101
	151.696	0.302592	3.3514			151.696	0.238577	0.648593
	151.869	0.301029	3.25415			151.869	0.237306	0.641753
	152.042	0.306002	3.27729			152.042	0.234247	0.648295
	152.215	0.308682	3.25123			152.215	0.236469	0.644021
	152.388	0.30901	3.26772			152.388	0.222588	0.665399
	152.561	0.312027	3.26212			152.561	0.229405	0.668496
	152.734	0.315729	3.23648			152.734	0.22954	0.65666
	152.907	0.31862	3.24284			152.907	0.223101	0.636835
	153.08	0.320672	3.18825			153.08	0.226186	0.640068
	153.253	0.321423	3.15743			153.253	0.230903	0.655812
	153.426	0.324016	3.13088			153.426	0.232727	0.635695
	153.599	0.327002	3.15033			153.599	0.22743	0.637907
	153.772	0.33232	3.11223			153.772	0.234138	0.635444
	153.945	0.337946	3.10341			153.945	0.229247	0.649649
	154.118	0.339893	3.02864			154.118	0.227747	0.645485
	154.291	0.342497	3.06144			154.291	0.229101	0.647146
	154.464	0.351825	3.00276			154.464	0.242647	0.669073
	154.637	0.344308	3.04309			154.637	0.247959	0.639967
	154.81	0.347	3.06702			154.81	0.247383	0.646734
	154.983	0.346579	3.06226			154.983	0.254142	0.66051
	155.156	0.342295	3.07149			155.156	0.256836	0.635326
	155.329	0.341869	3.08234			155.329	0.263288	0.632811
	155.502	0.339075	3.06449			155.502	0.266818	0.642466
	155.675	0.336169	3.08143			155.675	0.268601	0.663343
	155.848	0.335805	3.16936			155.848	0.264914	0.65375
	156.021	0.331184	3.20515			156.021	0.263676	0.682036
	156.194	0.327843	3.2412			156.194	0.260564	0.683744
	156.367	0.328073	3.23375			156.367	0.255263	0.674472
	156.54	0.32518	3.23585			156.54	0.262401	0.713547
	156.713	0.321322	3.25455			156.713	0.249511	0.676941
	156.886	0.323687	3.25487			156.886	0.249231	0.688585
	157.059	0.317689	3.25591			157.059	0.249943	0.715409
	157.232	0.313485	3.26722			157.232	0.242974	0.69699
	157.405	0.311558	3.31581			157.405	0.24525	0.697186
	157.578	0.313785	3.30313			157.578	0.248286	0.705026
	157.751	0.3074	3.29219			157.751	0.24642	0.70535
	157.923	0.302774	3.26118			157.923	0.251555	0.715515
	158.096	0.303007	3.22713			158.096	0.244586	0.726502
	158.269	0.305825	3.21351			158.269	0.238062	0.731349
	158.442	0.301571	3.25628			158.442	0.244143	0.73249
	158.615	0.300847	3.27435			158.615	0.251731	0.728565
	158.788	0.301986	3.25134			158.788	0.245417	0.719417
	158.961	0.298134	3.25803			158.961	0.254674	0.737214
	159.134	0.298567	3.22928			159.134	0.254379	0.703901
	159.307	0.303036	3.17792			159.307	0.257826	0.712724
	159.48	0.302269	3.23124			159.48	0.258563	0.689671
	159.653	0.301891	3.19267			159.653	0.268322	0.70067
	159.826	0.297399	3.22604			159.826	0.26025	0.687765
	159.999	0.296408	3.24767			159.999	0.26559	0.659239
	160.172	0.295735	3.27994			160.172	0.272681	0.638729
	160.345	0.296397	3.33725			160.345	0.270334	0.629124
	160.518	0.297797	3.43967			160.518	0.285148	0.611983
	160.691	0.291378	3.38864			160.691	0.290141	0.594491
	160.864	0.29623	3.42696			160.864	0.289422	0.579284
	161.037	0.29109	3.42721			161.037	0.284067	0.576967
	161.21	0.293272	3.46396			161.21	0.291799	0.555555
	161.383	0.294415	3.4164			161.383	0.286144	0.554988
	161.556	0.297276	3.39335			161.556	0.291763	0.524414
	161.729	0.291597	3.35429			161.729	0.29192	0.515691
	161.902	0.294712	3.29754			161.902	0.303322	0.487632
	162.075	0.293424	3.23949			162.075	0.304271	0.473565
	162.248	0.291865	3.18135			162.248	0.300634	0.458718
	162.421	0.29235	3.07602			162.421	0.309286	0.441701
	162.594	0.288851	2.9887			162.594	0.307181	0.457588
	162.767	0.288357	2.98243			162.767	0.300384	0.449629
	162.94	0.283595	2.94561			162.94	0.302956	0.451544
	163.113	0.282569	2.93491			163.113	0.293283	0.445165
	163.286	0.281192	2.92687			163.286	0.299835	0.467378
	163.459	0.278544	2.94997			163.459	0.292198	0.463345
	163.632	0.28028	2.88856			163.632	0.286357	0.444883
	163.805	0.275081	2.87902			163.805	0.27731	0.455544
	163.977	0.274074	2.90952			163.977	0.26864	0.437666
	164.15	0.277069	2.9238			164.15	0.267877	0.457941
	164.323	0.275102	2.86053			164.323	0.247486	0.446424
	164.496	0.273533	2.93812			164.496	0.240469	0.450969
	164.669	0.272456	2.869			164.669	0.232098	0.457506
	164.842	0.273821	2.87239			164.842	0.227536	0.462799
	165.015	0.27313	2.83845			165.015	0.227334	0.461394
	165.188	0.269207	2.84282			165.188	0.217321	0.47635
	165.361	0.265937	2.87735			165.361	0.215719	0.496921
	165.534	0.270165	2.90193			165.534	0.216022	0.499129
	165.707	0.265986	2.92033			165.707	0.217425	0.500377
	165.88	0.268211	2.9164			165.88	0.221113	0.525235
	166.053	0.264425	2.9215			166.053	0.218833	0.520323
	166.226	0.266273	2.94688			166.226	0.21746	0.540442
	166.399	0.266692	2.93636			166.399	0.214768	0.534796
	166.572	0.269525	2.98783			166.572	0.217073	0.527183
	166.745	0.269796	3.00827			166.745	0.212416	0.55202
	166.918	0.271548	3.03055			166.918	0.214669	0.553759
	167.091	0.272413	3.0109			167.091	0.212305	0.54814
	167.264	0.274707	3.03773			167.264	0.21658	0.542543
	167.437	0.277374	3.04238			167.437	0.215155	0.545052
	167.61	0.277423	3.11438			167.61	0.205255	0.532501
	167.783	0.271581	3.10832			167.783	0.205863	0.520333
	167.956	0.279247	3.11653			167.956	0.205114	0.514791
	168.129	0.279641	3.14394			168.129	0.199669	0.5275
	168.302	0.280755	3.21483			168.302	0.203227	0.52057
	168.475	0.28439	3.2006			168.475	0.200322	0.533344
	168.648	0.28644	3.21022			168.648	0.198725	0.510384
	168.821	0.291493	3.26449			168.821	0.200331	0.524282
	168.994	0.288841	3.31451			168.994	0.208718	0.542965
	169.167	0.288879	3.34763			169.167	0.208726	0.515616
	169.34	0.290066	3.39107			169.34	0.201413	0.521059
	169.513	0.292052	3.44795			169.513	0.202392	0.519457
	169.686	0.293895	3.43789			169.686	0.198056	0.507988
	169.859	0.291578	3.55045			169.859	0.193476	0.503015
	170.032	0.294062	3.57925			170.032	0.191124	0.498674
	170.204	0.292384	3.64314			170.204	0.194362	0.51286
	170.377	0.293518	3.68215			170.377	0.194539	0.507771
	170.55	0.290818	3.80472			170.55	0.191457	0.519305
	170.723	0.290911	3.87385			170.723	0.182511	0.52518
	170.896	0.292636	3.93713			170.896	0.179455	0.532841
	171.069	0.292971	3.98246			171.069	0.17188	0.539914
	171.242	0.292125	3.96416			171.242	0.169086	0.537441
	171.415	0.295169	4.10056			171.415	0.161347	0.524842
	171.588	0.296956	4.16361			171.588	0.166204	0.538598
	171.761	0.297717	4.1564			171.761	0.163844	0.529396
	171.934	0.29921	4.22292			171.934	0.156342	0.521604
	172.107	0.298741	4.29887			172.107	0.160748	0.536605
	172.28	0.296891	4.34431			172.28	0.157552	0.542798
	172.453	0.298217	4.44171			172.453	0.161294	0.55007
	172.626	0.300118	4.53698			172.626	0.154289	0.550348
	172.799	0.304443	4.53471			172.799	0.15954	0.548203
	172.972	0.304998	4.62657			172.972	0.151657	0.563696
	173.145	0.304347	4.61369			173.145	0.145548	0.576113
	173.318	0.303494	4.54603			173.318	0.14956	0.575794
	173.491	0.30759	4.48784			173.491	0.148203	0.586509
	173.664	0.309409	4.53655			173.664	0.143556	0.61237
	173.837	0.317035	4.40796			173.837	0.148974	0.630197
	174.01	0.312123	4.28672			174.01	0.150995	0.633459
	174.183	0.316191	4.23386			174.183	0.148543	0.641668
	174.356	0.318994	4.19547			174.356	0.155005	0.645684
	174.529	0.322319	4.12489			174.529	0.158202	0.657646
	174.702	0.328764	4.10122			174.702	0.162714	0.651765
	174.875	0.334201	4.07842			174.875	0.159699	0.657278
	175.048	0.333931	3.97327			175.048	0.1659	0.632537
	175.221	0.343662	3.96681			175.221	0.161325	0.628835
	175.394	0.343602	3.87507			175.394	0.171747	0.622644
	175.567	0.345906	3.88128			175.567	0.174146	0.613419
	175.74	0.346263	3.82796			175.74	0.18476	0.591448
	175.913	0.352013	3.81084			175.913	0.185895	0.579687
	176.086	0.351627	3.80127			176.086	0.186136	0.585094
	176.259	0.354771	3.7534			176.259	0.186954	0.576261
	176.431	0.358902	3.76489			176.431	0.193448	0.579252
	176.604	0.362377	3.67846			176.604	0.200762	0.57697
	176.777	0.361493	3.66486			176.777	0.201862	0.584906
	176.95	0.365865	3.63486			176.95	0.213453	0.582612
	177.123	0.370598	3.588			177.123	0.212978	0.572689
	177.296	0.378684	3.59079			177.296	0.224107	0.558187
	177.469	0.377115	3.60919			177.469	0.212028	0.556543
	177.642	0.381145	3.63009			177.642	0.21999	0.550851
	177.815	0.378796	3.65668			177.815	0.217345	0.5514
	177.988	0.381296	3.64169			177.988	0.219064	0.549224
	178.161	0.379695	3.63032			178.161	0.218527	0.552236
	178.334	0.380682	3.59396			178.334	0.226987	0.545056
	178.507	0.378937	3.59951			178.507	0.220286	0.542324
	178.68	0.379898	3.61276			178.68	0.224258	0.531761
	178.853	0.380303	3.57458			178.853	0.220328	0.523771
	179.026	0.378975	3.54302			179.026	0.223576	0.531189
	179.199	0.375351	3.58411			179.199	0.225857	0.5157
	179.372	0.368302	3.5953			179.372	0.223164	0.521286
	179.545	0.371957	3.63389			179.545	0.225568	0.510005
	179.718	0.368229	3.57339			179.718	0.222018	0.507101
	179.891	0.369141	3.56474			179.891	0.223528	0.492115
	180.064	0.371102	3.56624			180.064	0.215082	0.475915
	180.237	0.368617	3.57081			180.237	0.223701	0.480592
	180.41	0.368424	3.57932			180.41	0.216525	0.482623
	180.583	0.362124	3.60516			180.583	0.218926	0.475281
	180.756	0.35594	3.62014			180.756	0.223552	0.461252
	180.929	0.350963	3.61354			180.929	0.230176	0.468476
	181.102	0.348463	3.68211			181.102	0.230208	0.470625
	181.275	0.344848	3.66655			181.275	0.225679	0.472832
	181.448	0.343841	3.70819			181.448	0.234273	0.474592
	181.621	0.346981	3.70087			181.621	0.231014	0.469517
	181.794	0.345658	3.68862			181.794	0.230957	0.471305
	181.967	0.345832	3.71636			181.967	0.227243	0.469022
	182.14	0.340608	3.73117			182.14	0.224934	0.471132
	182.313	0.339988	3.75386			182.313	0.221718	0.460956
	182.486	0.340068	3.84288			182.486	0.224742	0.462928
	182.658	0.340205	3.83496			182.658	0.226418	0.472379
	182.831	0.346053	3.88144			182.831	0.230994	0.452969
	183.004	0.342398	3.88697			183.004	0.232192	0.470368
	183.177	0.349961	3.89506			183.177	0.231687	0.465208
	183.35	0.354499	3.88614			183.35	0.235768	0.494608
	183.523	0.353981	3.93869			183.523	0.226348	0.476642
	183.696	0.354448	3.94879			183.696	0.232173	0.475382
	183.869	0.358398	4.00538			183.869	0.22873	0.481713
	184.042	0.361373	3.98255			184.042	0.236529	0.486143
	184.215	0.360633	4.00983			184.215	0.233354	0.496932
	184.388	0.363896	4.12923			184.388	0.23108	0.488696
	184.561	0.367537	4.13125			184.561	0.238153	0.498559
	184.734	0.369893	4.1959			184.734	0.244051	0.483713
	184.907	0.368313	4.2526			184.907	0.241518	0.491228
	185.08	0.367762	4.27585			185.08	0.241096	0.522066
	185.253	0.363892	4.25704			185.253	0.233716	0.502773
	185.426	0.358569	4.33133			185.426	0.236722	0.518669
	185.599	0.355972	4.32457			185.599	0.240895	0.531711
	185.772	0.355374	4.45338			185.772	0.225989	0.565268
	185.945	0.350059	4.46635			185.945	0.232266	0.549405
	186.118	0.347707	4.59648			186.118	0.229606	0.57698
	186.291	0.345013	4.65407			186.291	0.223532	0.595937
	186.464	0.341513	4.71689			186.464	0.223644	0.641664
	186.637	0.344279	4.72357			186.637	0.222313	0.633715
	186.81	0.338082	4.87556			186.81	0.225253	0.618006
	186.983	0.336355	4.8836			186.983	0.219207	0.624397
	187.156	0.33505	4.81227			187.156	0.225233	0.615663
	187.329	0.327464	4.86643			187.329	0.216514	0.609494
	187.502	0.328159	4.88001			187.502	0.218379	0.6042
	187.675	0.329079	4.96174			187.675	0.216506	0.594412
	187.848	0.329336	4.93929			187.848	0.208409	0.610621
	188.021	0.327117	5.02181			188.021	0.223602	0.57219
	188.194	0.32732	4.99652			188.194	0.222657	0.585328
	188.367	0.330802	4.9359			188.367	0.223472	0.576223
	188.54	0.329415	4.87191			188.54	0.212379	0.565779
	188.713	0.326863	4.85307			188.713	0.207005	0.582156
	188.885	0.325153	4.80219			188.885	0.204825	0.561542
	189.058	0.323357	4.77308			189.058	0.201598	0.57736
	189.231	0.31475	4.77055			189.231	0.205977	0.568497
	189.404	0.317509	4.73219			189.404	0.202002	0.585604
	189.577	0.318921	4.61795			189.577	0.198885	0.575515
	189.75	0.318915	4.68008			189.75	0.20111	0.588643
	189.923	0.318045	4.57736			189.923	0.192873	0.603342
	190.096	0.321066	4.52451			190.096	0.184433	0.611319
	190.269	0.320532	4.50248			190.269	0.179064	0.614271
	190.442	0.328107	4.49672			190.442	0.166667	0.60034
	190.615	0.32563	4.44873			190.615	0.161521	0.606032
	190.788	0.332391	4.43671			190.788	0.160904	0.603463
	190.961	0.337778	4.44996			190.961	0.147208	0.605648
	191.134	0.341121	4.40766			191.134	0.137105	0.621344
	191.307	0.339364	4.38724			191.307	0.141542	0.602551
	191.48	0.342191	4.46363			191.48	0.133393	0.627544
	191.653	0.344877	4.45075			191.653	0.137431	0.609894
	191.826	0.348152	4.50232			191.826	0.139486	0.611039
	191.999	0.343455	4.58375			191.999	0.135864	0.586792
	192.172	0.349601	4.49006			192.172	0.145928	0.598684
	192.345	0.351241	4.51947			192.345	0.142347	0.591989
	192.518	0.35255	4.51337			192.518	0.148458	0.576793
	192.691	0.3525	4.39325			192.691	0.146195	0.598489
	192.864	0.358251	4.41707			192.864	0.154724	0.588014
	193.037	0.350019	4.36901			193.037	0.152584	0.599553
	193.21	0.345103	4.33172			193.21	0.157402	0.602188
	193.383	0.346156	4.30211			193.383	0.158398	0.593527
	193.556	0.343649	4.34014			193.556	0.156221	0.594204
	193.729	0.341656	4.27706			193.729	0.155142	0.610015
	193.902	0.339027	4.31576			193.902	0.157825	0.618501
	194.075	0.331978	4.32319			194.075	0.152207	0.617677
	194.248	0.331138	4.24031			194.248	0.153776	0.600239
	194.421	0.323327	4.31404			194.421	0.148798	0.619057
	194.594	0.316641	4.15692			194.594	0.153128	0.609199
	194.767	0.309019	4.21033			194.767	0.158387	0.608617
	194.939	0.309489	4.12078			194.939	0.157762	0.629439
	195.112	0.307787	4.15522			195.112	0.152639	0.638594
	195.285	0.303071	4.08095			195.285	0.152935	0.620105
	195.458	0.296667	4.07453			195.458	0.151004	0.611769
	195.631	0.293908	4.06213			195.631	0.159719	0.611446
	195.804	0.291898	4.11969			195.804	0.151094	0.625062
	195.977	0.289265	4.05265			195.977	0.157249	0.622598
	196.15	0.288603	4.08576			196.15	0.15411	0.63042
	196.323	0.283066	4.1301			196.323	0.160267	0.655937
	196.496	0.289222	4.1589			196.496	0.167285	0.663531
	196.669	0.290179	4.16608			196.669	0.168182	0.651829
	196.842	0.290237	4.20335			196.842	0.170172	0.649676
	197.015	0.291296	4.26			197.015	0.178435	0.689478
	197.188	0.289497	4.29273			197.188	0.175116	0.693314
	197.361	0.286528	4.32459			197.361	0.178219	0.743012
	197.534	0.2836	4.35211			197.534	0.182763	0.736135
	197.707	0.285096	4.41678			197.707	0.184423	0.754893
	197.88	0.278654	4.34273			197.88	0.190257	0.799635
	198.053	0.273848	4.34748			198.053	0.201026	0.778154
	198.226	0.271346	4.323			198.226	0.198693	0.811079
	198.399	0.264007	4.34568			198.399	0.202622	0.809862
	198.572	0.258303	4.28881			198.572	0.205573	0.817174
	198.745	0.25253	4.292			198.745	0.210039	0.847649
	198.918	0.250484	4.232			198.918	0.208624	0.851005
	199.091	0.247459	4.16845			199.091	0.208784	0.840204
	199.264	0.248175	4.13623			199.264	0.210871	0.887209
	199.437	0.245076	4.05521			199.437	0.214981	0.879206
	199.61	0.244992	3.9421			199.61	0.218268	0.894217
	199.783	0.244288	3.90433			199.783	0.220135	0.891796
	199.956	0.245243	3.82946			199.956	0.216718	0.922337
	200.129	0.242665	3.79691			200.129	0.218121	0.903153
	200.302	0.244124	3.72242			200.302	0.215034	0.940279
	200.475	0.243798	3.67089			200.475	0.222435	0.945025
	200.648	0.245595	3.60294			200.648	0.222893	0.941586
	200.821	0.243037	3.57699			200.821	0.221309	0.945426
	200.994	0.240105	3.54348			200.994	0.226261	0.951475

## Sheet: Fig. 4
Fig. 4j
serine M3	siCTRL CM	siCTRL low AA	siP53 CM	siP53 low AA		glycine M2	siCTRL CM	siCTRL low AA	siP53 CM	siP53 low AA
		0.0025	0.0014	0.0014			0.0064	0.008	0.0053	0.0072
	0.0015	0.0019	0.0012	0.0019			0.0059	0.0065	0.0055	0.0064
	0.0008	0.0029	0.0006	0.0018			0.0073	0.0083	0.0048	0.004
	0.001	0.0068	0.0007				0.0067	0.0104	0.0046	0.0062
	0.0012	0.0023		0.0003			0.0048	0.0088	0.0052	0.0069
	0.0013	0.0025	0.0005	0.001			0.0051	0.0112	0.0054	0.0044
Fig. 4k
	CM NT	low AA NT	low AA + nucleotides	low AA + NAC	low AA + SAM
siCTL	0.834167	0.813946	0.900147	0.757673	0.705159
	0.900147	0.829905	0.843967	0.819811	0.541497
	0.781925	0.757673	0.714319	0.749309
	0.773976	0.740797	0.757673	0.765894	0.486477
sip53	0.729207	0.389975	0.695821	0.440643	0.456411
	0.757673	0.312866	0.725086	0.555838	0.371826
	0.705159	0.424339	0.656542	0.578989
	0.686298	0.471679	0.686298	0.602452	0.440643

## Sheet: Fig. 5
Fig. 5c
	siCTRL CM			siCTRL low AA			siP53 CM			siP53 low AA
SLC7A5	1	1	1	1.73	3.25	2.98	0.63	0.44	0.22	1.41	1.28	0.73
SLC3A2	1	1	1	4.13	3.2	7.56	0.6	0.53	0.73	1.01	0.92	1.82
PHGDH	1	1	1	3.2	3.25	3.92	0.59	0.5	0.4	2	0.62	1.61
PSAT	1	1	1	8.92	8.99	7.14	0.23	0.41	0.28	2.42	0.6	1.67
PSPH	1	1	1	2.76	3.81	3.44	0.78	0.84	0.51	1.61	1.09	1.52
Fig. 5d
	Empty CM				empty low AA				p53R280K CM				p53R280K low AA
SLC7A5	1	1	1	1	5.18	3.52	9.32	3.5	12.9	6.45	16.28	4.33	20.53	13.05	23.69	15.66
SLC3A2	1	1	1	1	1.75	2.31	2.6	2.47	5.54	3.9	3.22	4.63	9.11	13.07	3.58	13.382
PHGDH	1	1	1	1	2.04	1.51	2.96	2.51	3.78	2.4	4.6	3.94	8.49	9.77	5.74	13.34
PSAT1	1	1	1	1	2.94	1.59	3.3	3.19	2.07	2.84	4.39	3.1	10.15	6.38	8.28	11.27
PSPH	1	1	1	1	2.25	1.82	2.87	2.13	3.05	4.94	2.22	3.78	7.28	11.86	4.56	8.77
Fig. 5g
	NT CM				NT low AA				Dasa CM				Dasa low AA				PF573 CM			PF573 low AA
SLC7A5	1	1	1	1	1.8	2.07	2.08	2.17	0.44	0.52	0.41	0.31	0.61	0.6	0.43	0.39	0.6	0.9	0.91	1.12	0.95	0.91	1.62
SLC3A2	1	1	1	1	2.22	2	2.42	2.74	0.91	0.97	0.6	0.65	1.03	0.83	0.47	0.59	0.72	0.89	1.06	1.27	0.99	0.9	1.55
PHGDH	1	1	1	1	2.49	3.32	2.97	4.57	0.63	0.64	0.5	0.42	0.7	0.57	0.32	0.37	0.36	0.39	0.35	0.77	0.48	0.35	0.44
PSAT1	1	1	1	1	3.61	3.32	4.3	4.09	0.55	0.73	0.37	0.32	0.48	0.61	0.25	0.25	0.71	0.51	0.45	0.7	0.9	0.45	0.52
PSPH	1	1	1	1	3.08	1.49	2.75	2.41	0.99	1.07	0.79	0.67	0.84	0.95	0.53	0.53	0.89	0.8	0.75	1.02	0.97	0.7	0.76
Fig. 5h
	NT CM	NT low AA	Dasa CM	Dasa low AA	PF573 CM	PF573 low AA
	0.903219	0.843504	0.349745	0.068367	0.554322	0.019631
	0.838857	0.736484	0.440643	0.172184	0.456411	-0.08768
	0.979533	0.816154	0.573548	0.095233	0.389975	-0.13835

## Sheet: RNAseq DEGs Fig. 5
List of significant DEGs from RNA-seq data comparing control silenced MDA-MB-231 cells grown with 25% AAs concentration (low AA) vs complete medium (CM). DEGs have been calculated using the R package DESeq2 and sorted in increasing stat order. Wald test and bonferroni correction (padj). Cutoff padj<0.05.
GeneSymbols	baseMean	log2FoldChange	lfcSE	stat	pvalue	padj
MVK	1270.88	-1.00859	0.120498	-8.37015	5.75432e-17	3.87441e-14
DHCR7	4465.92	-1.21061	0.152881	-7.91866	2.40085e-15	1.42998e-12
SFN	3578.36	-0.989598	0.127906	-7.73691	1.01865e-14	5.43958e-12
DHCR24	11735.2	-1.0865	0.15213	-7.14193	9.20313e-13	3.85188e-10
MSMO1	5615.31	-1.21759	0.172248	-7.06879	1.56289e-12	6.05072e-10
HMGCR	4333.01	-1.12122	0.161083	-6.96049	3.39087e-12	1.19343e-09
NSDHL	1742.57	-0.754562	0.109316	-6.90259	5.10612e-12	1.75718e-09
FDFT1	7063.4	-1.03048	0.151189	-6.8158	9.37395e-12	3.08862e-09
MVD	2100.27	-0.816867	0.122231	-6.68296	2.34159e-11	7.25237e-09
FADS2	10590.2	-1.00356	0.151839	-6.60936	3.85991e-11	1.09599e-08
TFRC	11476.7	-1.32634	0.204965	-6.47107	9.73093e-11	2.51155e-08
MICA	2100.07	-0.729109	0.113802	-6.40679	1.48612e-10	3.65302e-08
IDI1	3384.86	-1.08583	0.170297	-6.37612	1.81628e-10	4.39483e-08
COL17A1	504.983	-0.69692	0.109528	-6.36291	1.97962e-10	4.67324e-08
PGAM1	5662.22	-0.71809	0.112913	-6.35967	2.02187e-10	4.67324e-08
LIPG	370.454	-1.60931	0.253612	-6.34558	2.21583e-10	5.04622e-08
TUBA1A	2831.86	-1.13434	0.183674	-6.17585	6.58081e-10	1.39134e-07
ZNF326	1046.39	-0.738182	0.120159	-6.1434	8.07752e-10	1.66785e-07
SMTN	2373.4	-1.18479	0.195841	-6.04979	1.45032e-09	2.91685e-07
LSS	3791.22	-0.882361	0.147509	-5.98175	2.20752e-09	4.27321e-07
TOMM34	4827.89	-0.764387	0.128034	-5.97018	2.36996e-09	4.53101e-07
GBE1	4500.72	-0.658432	0.111185	-5.92194	3.18159e-09	5.93617e-07
INSIG1	3050.32	-1.20506	0.204078	-5.90489	3.52891e-09	6.42926e-07
ACAT2	2235.59	-0.970232	0.164613	-5.89401	3.76945e-09	6.78764e-07
PCSK9	7463.13	-1.12196	0.190493	-5.88976	3.86749e-09	6.88414e-07
SQLE	2667.41	-1.10462	0.18774	-5.88378	4.00996e-09	7.05662e-07
LDHA	57659.3	-0.78421	0.133326	-5.88188	4.05633e-09	7.05801e-07
JPT1	4312.48	-0.608808	0.103933	-5.85772	4.69252e-09	7.97945e-07
DBI	3564.67	-0.836734	0.14302	-5.85048	4.9016e-09	8.16195e-07
CSRP2	418.137	-1.0513	0.180095	-5.83745	5.30046e-09	8.73223e-07
HMGCS1	7073	-1.45305	0.252422	-5.75643	8.59135e-09	1.35761e-06
ALDOC	299.43	-0.94081	0.163906	-5.73994	9.47122e-09	1.45219e-06
FASN	22687.7	-1.07533	0.189247	-5.68213	1.33028e-08	1.96197e-06
TMEM97	1777	-0.914298	0.163787	-5.58224	2.37446e-08	3.37347e-06
NDP	55.929	-1.43214	0.258623	-5.53758	3.06678e-08	4.31747e-06
TMEM158	1914.16	-0.796034	0.144413	-5.5122	3.54386e-08	4.90001e-06
CALR	42744.7	-0.461583	0.0852612	-5.41375	6.17188e-08	8.21035e-06
CAVIN3	256.993	-0.904517	0.167091	-5.41332	6.18671e-08	8.21035e-06
SLC25A1	2080.33	-0.761072	0.141893	-5.36371	8.15319e-08	1.06101e-05
TOMM40L	309.542	-0.693899	0.131369	-5.28207	1.27736e-07	1.62075e-05
CHCHD10	184.59	-0.913926	0.173248	-5.27525	1.32578e-07	1.65573e-05
TPI1	16181.4	-0.643231	0.122064	-5.26961	1.36716e-07	1.69375e-05
PHLDA2	3187.69	-0.682016	0.130024	-5.2453	1.56024e-07	1.91761e-05
PFKFB4	1105.89	-0.927538	0.178523	-5.19561	2.04047e-07	2.39384e-05
PKIA	322.886	-0.867379	0.168405	-5.15055	2.59723e-07	3.02411e-05
NECTIN1	330.828	-0.982288	0.19085	-5.1469	2.64825e-07	3.03996e-05
ABCG2	341.914	-0.964181	0.187854	-5.13262	2.85741e-07	3.22991e-05
S100A16	6847.3	-0.532625	0.103947	-5.12402	2.9909e-07	3.35631e-05
LRP8	1299.64	-0.920173	0.180179	-5.107	3.27309e-07	3.62051e-05
SLC25A13	1098.09	-0.562304	0.112031	-5.01917	5.18948e-07	5.49215e-05
SDF2L1	283.004	-0.847661	0.168914	-5.01829	5.21339e-07	5.49215e-05
FABP4	21.5638	-2.2753	0.454393	-5.00734	5.51876e-07	5.69757e-05
BNIP3	6248.87	-0.783754	0.156784	-4.99895	5.76427e-07	5.83434e-05
GINS4	987.01	-0.717048	0.143798	-4.98648	6.14889e-07	6.18322e-05
ZBTB2	1047.91	-0.580955	0.117212	-4.95643	7.17988e-07	7.08201e-05
HSPB1	1341.98	-0.75074	0.152133	-4.93475	8.02515e-07	7.76734e-05
NDUFAF8	477.754	-0.725683	0.147292	-4.92685	8.3567e-07	7.98839e-05
KRT19	7998.5	-0.492217	0.101698	-4.83998	1.2985e-06	0.000116235
WNT7B	366.944	-0.769374	0.159539	-4.82248	1.41784e-06	0.000124049
STARD4	3328.9	-0.757316	0.157888	-4.79653	1.61436e-06	0.000139434
CYB5B	3635.21	-0.641794	0.134283	-4.7794	1.75816e-06	0.000147972
ADAMTS9	935.752	-0.911973	0.191656	-4.75838	1.95155e-06	0.000163361
PGM1	3605.47	-0.457909	0.0964251	-4.74886	2.04571e-06	0.000169411
HYAL2	624.225	-0.727703	0.153444	-4.74246	2.11139e-06	0.00017392
RAMP1	290.604	-0.740896	0.15674	-4.7269	2.27976e-06	0.000182924
HSPA8	47776.4	-0.516174	0.109999	-4.69253	2.69841e-06	0.000211846
EBP	530.447	-0.721047	0.154014	-4.68169	2.84518e-06	0.000219206
LINC02701	31.1121	-2.47591	0.528987	-4.68048	2.86207e-06	0.000219416
CPT1C	431.566	-0.577999	0.124183	-4.6544	3.24926e-06	0.000243082
WWTR1	4607.21	-0.391506	0.0843342	-4.64231	3.44533e-06	0.000255609
FDPS	2162.78	-0.605517	0.130442	-4.64205	3.44971e-06	0.000255609
ASB9	180.905	-0.887926	0.191744	-4.63078	3.64292e-06	0.000266105
DPYSL3	251.832	-0.931136	0.20172	-4.61599	3.91223e-06	0.00028166
CLMP	207.038	-1.24875	0.270578	-4.61512	3.92862e-06	0.00028166
PPP1R14B	5381.92	-0.413512	0.0900976	-4.5896	4.44103e-06	0.000315476
KITLG	393.927	-0.93075	0.203544	-4.57273	4.81414e-06	0.000338871
SCARB1	551.382	-0.819426	0.17958	-4.56301	5.04247e-06	0.000351746
SC5D	2247.22	-0.881082	0.193471	-4.55409	5.26136e-06	0.00036537
HNRNPL	4049.26	-0.605718	0.133495	-4.53738	5.69584e-06	0.000393776
CRABP2	119.814	-0.931284	0.205446	-4.53299	5.81549e-06	0.000400261
MTCH2	2832.28	-0.495167	0.1094	-4.5262	6.00535e-06	0.000411499
PPP1R3G	21.2871	-2.11504	0.46835	-4.51595	6.30335e-06	0.000424974
PGK1	27546.8	-0.529841	0.117353	-4.51493	6.33391e-06	0.000424974
MRPL17	2080.06	-0.488945	0.108505	-4.50621	6.59967e-06	0.000437142
LIF	2606.87	-0.671064	0.148926	-4.50602	6.6054e-06	0.000437142
YWHAQ	10851.2	-0.443769	0.0985517	-4.50291	6.703e-06	0.000439198
CD24	661.849	-0.753555	0.167713	-4.49313	7.0185e-06	0.000454763
LIPA	3573.26	-0.49963	0.111504	-4.48082	7.43567e-06	0.000475821
WSB2	5222.67	-0.348057	0.0779278	-4.46641	7.95442e-06	0.000502785
SORCS3	78.9317	-1.61349	0.361578	-4.46236	8.10609e-06	0.000510288
LINC01444	128.751	-1.03482	0.232556	-4.44979	8.59527e-06	0.000538892
PPARG	1784.98	-0.626315	0.141046	-4.44051	8.97478e-06	0.000558167
RELT	360.107	-0.626956	0.141417	-4.4334	9.27586e-06	0.000572295
ALKBH8	476.475	-0.617419	0.140285	-4.40118	1.07664e-05	0.000646237
CFL2	1997.85	-0.574411	0.130666	-4.39603	1.10248e-05	0.000656653
PYCR3	407.293	-0.629315	0.143815	-4.37587	1.20948e-05	0.000709472
KIF3C	759.796	-0.725819	0.166099	-4.36979	1.24365e-05	0.000726759
SRRT	4427.73	-0.562928	0.12926	-4.355	1.33066e-05	0.000763206
IDH1	3042.43	-0.646279	0.148764	-4.34433	1.39699e-05	0.000793309
ADAMTS3	46.9121	-1.58283	0.364363	-4.34409	1.39851e-05	0.000793309
LINC00632	96.8395	-1.00125	0.230828	-4.33764	1.44018e-05	0.000813964
PLA2G4A	103.097	-1.06982	0.246892	-4.33316	1.46985e-05	0.000823099
B3GNT5	1271.9	-0.807283	0.186319	-4.33279	1.47229e-05	0.000823099
KDM1A	3093.74	-0.364056	0.0840718	-4.3303	1.48905e-05	0.000829476
PLCH1	91.9799	-1.0175	0.235878	-4.31368	1.60562e-05	0.000881725
RDH11	4479.04	-0.588374	0.136513	-4.31001	1.63249e-05	0.000893312
FAM162A	674.593	-0.616524	0.143788	-4.28772	1.8052e-05	0.00097746
INO80C	600.501	-0.512707	0.119882	-4.27677	1.89627e-05	0.00101611
DTNA	303.916	-0.665099	0.155791	-4.26919	1.96185e-05	0.00104403
GPX3	3476.23	-0.545091	0.128634	-4.23753	2.25997e-05	0.00118638
RGS4	138.902	-0.822267	0.194282	-4.23234	2.31271e-05	0.00120588
TSPAN13	343.644	-0.888316	0.210116	-4.22775	2.36042e-05	0.00122663
HEATR3	539.269	-0.473871	0.112364	-4.21728	2.4727e-05	0.00128068
ARHGAP22	842.125	-0.629762	0.149837	-4.20298	2.6342e-05	0.00135077
SCD	55111.4	-0.959282	0.228457	-4.19896	2.68148e-05	0.00136597
SCFD2	311.102	-0.65018	0.155543	-4.18007	2.91424e-05	0.00146526
PIGW	842.496	-0.638218	0.152754	-4.17807	2.9399e-05	0.00147338
SOD3	1377.73	-0.566248	0.135724	-4.17205	3.01869e-05	0.00150095
GSTA4	94.7301	-1.06687	0.257264	-4.14697	3.36906e-05	0.00164585
STARD8	580.353	-0.727312	0.176429	-4.12241	3.74936e-05	0.00178106
LPIN1	4247.05	-0.909126	0.222319	-4.08929	4.32705e-05	0.00201833
SPOCD1	361.777	-0.701784	0.171645	-4.08858	4.34025e-05	0.00201841
MLLT11	58.4966	-1.08785	0.266841	-4.07678	4.56637e-05	0.00211089
SLC17A9	2459.72	-0.57396	0.140914	-4.07311	4.63894e-05	0.00213806
SRPX	267.096	-0.96513	0.236999	-4.07229	4.65523e-05	0.0021392
NME4	777.083	-0.710075	0.174657	-4.06554	4.79217e-05	0.00218913
HSPA4	7419.59	-0.422865	0.104199	-4.05825	4.94423e-05	0.00224535
TM4SF1	5454.59	-0.528879	0.130382	-4.05639	4.98381e-05	0.00225012
KANK1	273.496	-0.768242	0.189499	-4.05407	5.03331e-05	0.00225277
FSIP2	321.302	-0.939243	0.231766	-4.05255	5.06622e-05	0.00225447
AK4	3195.12	-0.523945	0.129503	-4.04582	5.21399e-05	0.00231358
SLC45A3	324.74	-0.733992	0.181653	-4.04062	5.33103e-05	0.00235875
KRT15	95.2672	-1.01376	0.251494	-4.03094	5.55552e-05	0.00243719
C2CD6	49.7589	-1.31266	0.327626	-4.00658	6.16046e-05	0.00264537
CSPG5	101.657	-0.9771	0.243944	-4.00543	6.19056e-05	0.00264826
PRR13	726.355	-0.496858	0.12448	-3.99146	6.56669e-05	0.00276336
MBOAT7	7386.36	-0.467946	0.117296	-3.98944	6.62298e-05	0.0027795
UCN2	149.908	-1.0086	0.252976	-3.98692	6.69357e-05	0.00280153
SNHG12	726.066	-0.630336	0.158507	-3.97671	6.98762e-05	0.00287048
CTXN1	210.414	-0.961478	0.242109	-3.97127	7.14917e-05	0.00291347
AACS	857.759	-0.419605	0.105862	-3.96369	7.38007e-05	0.00297876
ACOT1	29.4196	-1.67638	0.422997	-3.9631	7.39829e-05	0.00297876
HCFC1R1	1172.52	-0.661128	0.166857	-3.96225	7.42477e-05	0.00297876
TENT5C	863.204	-0.465174	0.117872	-3.94641	7.93304e-05	0.00316626
SLC29A2	1125.14	-0.735896	0.187044	-3.93434	8.34266e-05	0.0033042
FAM171B	216.748	-0.799658	0.203363	-3.93217	8.41837e-05	0.00331864
CCNE1	201.721	-0.777323	0.197688	-3.93206	8.42197e-05	0.00331864
MYSM1	302.658	-0.630177	0.160532	-3.92555	8.65319e-05	0.00339249
BORA	257.257	-0.803273	0.205057	-3.91732	8.95405e-05	0.00346931
AFAP1-AS1	771.117	-0.562277	0.143735	-3.9119	9.15734e-05	0.00350989
ERG28	1317.05	-0.57614	0.147301	-3.91132	9.17931e-05	0.00350989
GPD1L	543.263	-0.498195	0.1277	-3.9013	9.56789e-05	0.0036405
TFPI2	1779.16	-0.707684	0.181432	-3.90055	9.59743e-05	0.00364279
GPI	5471.48	-0.569892	0.146409	-3.89245	9.92351e-05	0.00374818
COL9A2	177.998	-0.75275	0.194276	-3.87465	0.00010678	0.00396544
MAGED1	1273.94	-0.538719	0.139207	-3.86991	0.000108877	0.00402403
SFR1	409.42	-0.495609	0.128501	-3.85686	0.000114854	0.00421475
TLCD1	199.524	-0.720324	0.187097	-3.85001	0.000118114	0.00431396
ELOVL1	3599.7	-0.399569	0.104048	-3.84023	0.00012292	0.00445793
MMP16	415.967	-0.697309	0.181695	-3.83779	0.000124147	0.00446913
TEAD2	655.308	-0.62005	0.161584	-3.83732	0.000124383	0.00446913
NCKIPSD	1334.26	-0.410454	0.107011	-3.83563	0.000125241	0.00447919
ZNF440	435.294	-0.462248	0.120689	-3.83009	0.000128097	0.00456024
SRBD1	368.601	-0.605487	0.158375	-3.82312	0.000131775	0.0046736
STC1	4023.49	-1.03149	0.269819	-3.82291	0.000131884	0.0046736
MMAB	708.078	-0.526053	0.137658	-3.82146	0.000132664	0.00469049
ZDHHC12-DT	210.723	-0.599807	0.157815	-3.8007	0.000144288	0.00503253
GPR180	635.363	-0.425933	0.112462	-3.78737	0.000152253	0.00528653
RTN4IP1	174.568	-0.696832	0.184336	-3.78023	0.000156686	0.00539823
DMBT1	1073.31	-0.914458	0.24196	-3.77937	0.000157223	0.00539857
GALK1	298.093	-0.693679	0.184078	-3.76839	0.000164303	0.00562921
DOT1L	2235.41	-0.477655	0.127605	-3.74324	0.000181663	0.00608923
SLC20A1	12166	-0.349087	0.0934319	-3.73628	0.000186765	0.00623329
LCT-AS1	14.5894	-2.6532	0.710906	-3.73215	0.000189855	0.00630052
C11orf24	2419.08	-0.411951	0.110658	-3.72275	0.000197063	0.00649302
DPP3	1334.8	-0.463546	0.124539	-3.72209	0.000197581	0.00649627
SLC25A10	100.944	-0.939447	0.252469	-3.72104	0.000198408	0.00650585
SNRNP25	325.426	-0.669845	0.180034	-3.72065	0.000198713	0.00650585
ZDHHC16	1815.05	-0.304006	0.081762	-3.71819	0.000200658	0.00654188
HAS3	117.789	-1.10103	0.297562	-3.70017	0.000215459	0.00695124
PRDM15	367.882	-0.50417	0.136329	-3.69819	0.00021714	0.00699091
EIF4E	1344.92	-0.547358	0.14825	-3.69211	0.000222397	0.00713052
PCTP	529.831	-0.431149	0.116852	-3.6897	0.000224523	0.0071838
MGST1	2227.43	-0.622337	0.168744	-3.68804	0.000225986	0.00720086
GPRIN1	424.734	-0.565782	0.153469	-3.68662	0.000227248	0.00722621
VOPP1	1429.86	-0.492071	0.133506	-3.68577	0.000228016	0.00723121
ATL1	143.208	-0.636517	0.172713	-3.6854	0.000228339	0.00723121
CD276	1540.58	-0.520046	0.141421	-3.67729	0.000235726	0.00743474
ZHX1	1214.31	-0.369577	0.100589	-3.67413	0.000238665	0.0074969
TSPAN1	341.481	-0.59025	0.160729	-3.67232	0.000240355	0.00753469
SIRLNT	94.5632	-1.55275	0.423793	-3.66393	0.000248379	0.00770822
LAPTM4B	2002.59	-0.437325	0.119632	-3.65559	0.000256589	0.00790945
IDH2	435.358	-0.640381	0.175484	-3.64923	0.000263026	0.00803396
S1PR5	87.6068	-0.874597	0.240163	-3.64168	0.000270867	0.00824095
RSRC1	862.238	-0.36572	0.100549	-3.63724	0.000275572	0.00833496
MPZL1	3068.2	-0.334188	0.091938	-3.63492	0.000278063	0.00838111
FADD	344.692	-0.525885	0.14468	-3.63482	0.00027818	0.00838111
MAPRE1	8134.9	-0.399848	0.11004	-3.63365	0.000279438	0.00840267
NXPE3	981.898	-0.483307	0.133094	-3.63132	0.000281975	0.00844615
NRM	971.718	-0.610779	0.168336	-3.62834	0.000285254	0.00851146
LRRC8B	246.278	-0.960835	0.264884	-3.62738	0.000286315	0.00852669
PRR7	277.558	-0.680089	0.188641	-3.60521	0.000311904	0.00915934
CDK2AP1	4025.05	-0.46256	0.128345	-3.60403	0.000313327	0.00915934
SLC39A4	361.455	-0.571105	0.158469	-3.6039	0.000313473	0.00915934
DCXR	564.173	-0.518604	0.144153	-3.59759	0.000321179	0.00934128
SLC1A1	232.973	-0.861252	0.239415	-3.59732	0.00032151	0.00934128
FAS	80.9931	-0.777912	0.216291	-3.5966	0.000322408	0.00934503
MACROH2A1	5485.13	-0.421096	0.117093	-3.59624	0.000322846	0.00934503
TCAF2	68.4449	-1.24084	0.345224	-3.5943	0.000325269	0.00935022
HPCAL1	8420.63	-0.418497	0.116588	-3.58955	0.000331244	0.00948179
VAMP8	3227.99	-0.470451	0.131099	-3.58852	0.000332566	0.00950206
CHMP6	336.732	-0.499623	0.139495	-3.58165	0.000341436	0.00973752
ARMCX2	1477.28	-0.400754	0.111925	-3.58056	0.000342856	0.00976004
DHX9	6616.81	-0.47186	0.131836	-3.57914	0.000344725	0.00977731
GNA15	645.236	-0.540597	0.151078	-3.57826	0.000345885	0.00979227
MFSD2A	260.316	-1.12925	0.315687	-3.57713	0.000347391	0.00980742
SOX21	12.2502	-2.22404	0.622371	-3.57349	0.000352249	0.00991804
B3GNT2	898.558	-0.477143	0.133575	-3.57209	0.00035414	0.00993451
RBM12	2570.97	-0.575114	0.161022	-3.57164	0.000354758	0.00993451
PGP	651.03	-0.455122	0.127492	-3.5698	0.00035725	0.00998623
GPR153	951.859	-0.661998	0.185642	-3.566	0.000362469	0.0100836
SPOCK1	297.343	-0.765368	0.214639	-3.56584	0.000362686	0.0100836
SEC14L2	386.408	-0.496235	0.139507	-3.55705	0.000375036	0.010308
LCTL	39.0785	-1.0303	0.289672	-3.55679	0.000375416	0.010308
GMPR	380.753	-0.509778	0.143557	-3.55103	0.000383719	0.0104817
P4HA1	3312.28	-0.47034	0.13256	-3.54813	0.00038798	0.0105739
SMS	4776.25	-0.49173	0.138603	-3.54776	0.000388516	0.0105739
CSTB	2798.43	-0.417372	0.117732	-3.54509	0.000392479	0.010663
PDIA6	5628.41	-0.310232	0.0876338	-3.5401	0.000399978	0.0108288
KLHL4	2167.57	-0.452618	0.128012	-3.53575	0.000406621	0.0109521
SRM	1944.89	-0.681308	0.192693	-3.53573	0.000406656	0.0109521
HFE	338.853	-0.438104	0.124031	-3.5322	0.000412113	0.0110415
HNRNPDL	10259.3	-0.487388	0.138072	-3.52996	0.000415625	0.0111008
NDUFAF3	621.17	-0.483477	0.137042	-3.52795	0.000418797	0.0111434
CCDC24	153.26	-0.703013	0.199872	-3.51731	0.000435945	0.0115206
PEG10	5657.88	-0.626896	0.178314	-3.51568	0.000438624	0.0115716
SNRPA1	1439.48	-0.739023	0.210827	-3.50535	0.000456011	0.0119489
ACLY	8476.11	-0.48929	0.139673	-3.50311	0.00045986	0.0120285
MRPL27	978.282	-0.453604	0.129519	-3.50223	0.000461378	0.0120285
RRAGA	2064.63	-0.371282	0.106424	-3.48869	0.000485386	0.0125278
ENO1	55586.6	-0.378631	0.108752	-3.48161	0.000498404	0.0128135
PLOD1	3613.79	-0.457581	0.131439	-3.48133	0.000498936	0.0128135
ORMDL2	140.289	-0.628284	0.180598	-3.4789	0.000503476	0.0128845
PAFAH1B3	554.235	-0.588497	0.169185	-3.47843	0.000504365	0.0128845
TMC5	110.08	-0.717651	0.206336	-3.47807	0.000505032	0.0128845
ATOX1	834.959	-0.569484	0.164003	-3.4724	0.000515823	0.0130951
FAM98A	1437.92	-0.363298	0.104706	-3.46968	0.000521073	0.0131852
HSPE1	185.841	-0.713443	0.206249	-3.45913	0.000541917	0.0136457
PSPC1	1550.83	-0.472781	0.136935	-3.45259	0.000555226	0.0139582
PTP4A1	36.1266	-1.13067	0.327689	-3.45043	0.000559692	0.0140103
RAB13	445.183	-0.565644	0.1641	-3.44696	0.000566933	0.0141105
MANCR	2380.45	-0.626685	0.181865	-3.44588	0.000569193	0.0141258
SPAG4	310.272	-0.689569	0.200355	-3.44173	0.000578003	0.0142304
PPARGC1B	72.6152	-1.11109	0.322985	-3.44008	0.000581552	0.0142725
TMEM154	1256.88	-0.788249	0.229613	-3.43295	0.000597057	0.0146067
PTGES2	1558.78	-0.372884	0.108747	-3.42892	0.000605987	0.0147784
JUN	3846.4	-0.445328	0.129963	-3.42658	0.000611239	0.0148798
ELAC2	2917.08	-0.473515	0.138229	-3.42558	0.000613484	0.0148798
UQCRQ	960.45	-0.477405	0.139369	-3.42548	0.000613719	0.0148798
GADD45GIP1	2718.85	-0.505342	0.147739	-3.42051	0.000625037	0.0150768
POMGNT2	534.518	-0.459035	0.134335	-3.4171	0.000632926	0.0152434
ENOPH1	1349.33	-0.499225	0.146282	-3.41275	0.000643109	0.0154175
TRDMT1	362.781	-0.442016	0.129546	-3.41203	0.000644806	0.0154175
MICB	2919.72	-0.522414	0.15316	-3.4109	0.000647494	0.0154501
SLC2A4RG	1768.66	-0.447537	0.131429	-3.40515	0.000661271	0.0157303
GPSM2	1311.53	-0.473901	0.139292	-3.40222	0.000668415	0.0158516
INTS13	951.357	-0.535114	0.157465	-3.3983	0.000678061	0.0160068
TNIK	292.185	-0.627882	0.184906	-3.39568	0.000684586	0.0161103
CORO1A	27.5576	-1.09091	0.321703	-3.39105	0.000696246	0.0162953
APAF1	582.885	-0.461965	0.136427	-3.38617	0.000708766	0.0165052
TRMT10A	139.767	-0.58342	0.172379	-3.38451	0.000713049	0.01658
LPCAT3	232.554	-0.621266	0.18362	-3.38343	0.000715856	0.0166203
PROM2	40.6413	-1.08018	0.319634	-3.37944	0.000726338	0.0167882
NOL6	2516.83	-0.424819	0.125885	-3.37466	0.000739075	0.017022
MPP4	30.3995	-1.5431	0.457988	-3.36929	0.00075361	0.0172131
MANF	2663.66	-0.36326	0.107823	-3.36905	0.00075427	0.0172131
PRXL2A	1969.93	-0.515409	0.153189	-3.36453	0.000766753	0.0174617
HSP90AA1	55593.9	-0.556791	0.165693	-3.36038	0.000778364	0.0177001
SAP30	619.643	-0.697636	0.207785	-3.3575	0.000786508	0.017859
CFL1	16248.5	-0.371637	0.110746	-3.35578	0.000791426	0.0179444
SELENOI	1119.46	-0.607452	0.181048	-3.35521	0.000793056	0.0179551
SLC22A4	83.4432	-0.805475	0.240151	-3.35403	0.00079644	0.0180024
ZNF296	85.96	-0.748229	0.223107	-3.35367	0.000797473	0.0180024
NUDT8	43.1948	-0.934151	0.279047	-3.34765	0.000815006	0.0182916
NFYA	2029.34	-0.361122	0.107891	-3.34711	0.000816582	0.0183004
HSD17B7	1137.45	-0.812387	0.243	-3.34316	0.00082829	0.0184975
LINC01411	66.4736	-1.06033	0.317204	-3.34273	0.000829576	0.0184975
TPGS2	2891.78	-0.416856	0.124722	-3.34228	0.000830933	0.0184975
WDR4	139.034	-0.790488	0.236521	-3.34214	0.000831349	0.0184975
SANBR	300.553	-0.489592	0.146562	-3.34052	0.000836226	0.0185775
WFS1	3374.84	-0.618208	0.185084	-3.34015	0.000837341	0.0185775
PLD5	72.3442	-0.860923	0.258381	-3.33199	0.000862261	0.0190485
FGFR4	44.5932	-0.919	0.276279	-3.32635	0.000879922	0.0194109
GALNT16	19.5561	-1.50687	0.453238	-3.32469	0.000885169	0.0194989
TARDBP	2318.7	-0.431914	0.130038	-3.32144	0.000895543	0.0196715
GDAP1	398.491	-0.512967	0.154568	-3.31872	0.000904325	0.0198079
EFNB2	856.535	-0.595083	0.179421	-3.31668	0.000910952	0.019869
PGD	4446.06	-0.477192	0.143965	-3.31463	0.000917636	0.0199586
PDK3	267.22	-0.726744	0.219611	-3.30924	0.000935512	0.0202904
HMSD	219.497	-0.620772	0.187788	-3.3057	0.000947397	0.0205194
LDLR	19427.2	-0.419858	0.127171	-3.30151	0.000961663	0.0207703
DNTTIP2	3383.64	-0.39217	0.119055	-3.29403	0.000987628	0.0211541
MAPRE2	1323.01	-0.282338	0.0858157	-3.29005	0.00100168	0.0213648
HGH1	572.843	-0.443339	0.13483	-3.28815	0.00100849	0.0213648
KIAA1755	38.1026	-1.39463	0.42414	-3.28814	0.0010085	0.0213648
COX7B	2472.17	-0.373709	0.113684	-3.28727	0.00101165	0.0214023
SH3BGRL3	9318.21	-0.411389	0.125246	-3.28465	0.00102107	0.0215721
PRKACA	4476.07	-0.350891	0.106915	-3.28198	0.00103082	0.0217483
PPP3CB	2374.35	-0.320909	0.0978876	-3.27835	0.00104418	0.0219702
LCP1	125.465	-0.799957	0.244322	-3.27419	0.00105966	0.022191
ANXA10	282.949	-0.881163	0.269617	-3.2682	0.00108235	0.0225285
FADS1	9154.6	-0.432327	0.13235	-3.26654	0.00108869	0.0226302
PIK3R3	279.997	-0.532111	0.162982	-3.26485	0.00109522	0.022705
ZNF175	800.547	-0.448719	0.137542	-3.26241	0.00110471	0.02283
PPM1G	5642.63	-0.422574	0.129538	-3.26216	0.00110568	0.02283
PLD6	77.7158	-0.82939	0.254718	-3.25611	0.00112948	0.0231979
CSKMT	60.3452	-0.880469	0.270778	-3.25162	0.00114747	0.023505
FUT8	7757.81	-0.344249	0.105883	-3.25121	0.00114913	0.0235079
TMEM171	780.247	-0.62914	0.193574	-3.25013	0.00115351	0.0235352
COMTD1	391.889	-0.492357	0.151545	-3.24891	0.00115848	0.0236055
GNAI2	10588.2	-0.346179	0.106587	-3.24784	0.00116283	0.0236515
PDLIM4	603.46	-0.457209	0.140798	-3.24727	0.00116516	0.0236515
MMP24OS	1821.77	-0.367148	0.113175	-3.24407	0.00117834	0.0238534
ATP8B3	281.626	-0.541506	0.166959	-3.24334	0.00118136	0.0238833
BHLHE40	3539.14	-0.628805	0.193918	-3.24264	0.00118428	0.023911
AP1S3	361.529	-0.639636	0.197588	-3.23721	0.00120704	0.024244
NMB	68.3191	-0.786133	0.242981	-3.23537	0.00121485	0.0243694
DPF1	192.787	-0.716389	0.221534	-3.23377	0.00122168	0.0244746
TRPV2	29.5281	-1.17665	0.364235	-3.23047	0.00123586	0.0246495
GGCX	3437.45	-0.266862	0.0826395	-3.22923	0.00124122	0.0247063
OTUB2	417.102	-0.794115	0.245982	-3.22835	0.00124508	0.0247513
VDAC1	9628.77	-0.313432	0.0974448	-3.21651	0.00129761	0.0256639
C1QL1	36.5877	-1.11152	0.345627	-3.21596	0.0013001	0.0256803
ARMH4	119.852	-0.677752	0.210791	-3.21527	0.00130321	0.025709
GEMIN6	287.169	-0.526363	0.163801	-3.21343	0.00131161	0.0258418
GPR3	241.663	-0.582712	0.181366	-3.21291	0.00131396	0.0258551
NDNF	145.418	-0.801453	0.249939	-3.2066	0.00134314	0.0263289
MRPL41	933.015	-0.437886	0.136602	-3.20555	0.00134803	0.0263914
MPI	943.437	-0.320554	0.100069	-3.20331	0.00135855	0.0265127
TMEM160	175.954	-0.684617	0.214092	-3.19777	0.00138496	0.0268875
SPATA33	294.338	-0.596911	0.186748	-3.19635	0.00139178	0.0269751
PHTF1	1508.41	-0.347318	0.108756	-3.19354	0.00140542	0.0271714
DBF4	912.96	-0.752574	0.235963	-3.18937	0.00142583	0.0274974
PFKFB3	2360.46	-0.466454	0.146522	-3.1835	0.00145507	0.0279567
RRP36	2812.61	-0.332076	0.104412	-3.18045	0.00147046	0.0281477
SEMA7A	2839	-0.558583	0.175671	-3.1797	0.00147427	0.0281511
TOMM40	4741.47	-0.577748	0.181875	-3.17663	0.00148998	0.0283463
PLPP2	983.627	-0.698845	0.220345	-3.1716	0.00151602	0.0287357
LYZ	165.603	-0.597016	0.188398	-3.16891	0.00153014	0.028968
MAP2K6	69.1816	-0.682229	0.215904	-3.15988	0.00157837	0.0295557
B4GALT4	342.97	-0.448283	0.142003	-3.15685	0.00159485	0.0297564
KPNA2	7862.18	-0.764525	0.242491	-3.1528	0.00161713	0.0301357
TPM3	15093.8	-0.424559	0.134732	-3.15115	0.00162631	0.0302342
NRGN	558.404	-0.738995	0.234969	-3.14507	0.00166048	0.0307955
TMEM138	834.507	-0.537706	0.171287	-3.13922	0.00169398	0.0311926
PPDPF	1267.3	-0.488019	0.15575	-3.13334	0.00172828	0.031711
CLPB	575.733	-0.393438	0.125596	-3.13257	0.00173286	0.0317574
EIF2B2	1344.97	-0.290612	0.0930236	-3.12406	0.00178374	0.0325359
HSP90AB1	54011	-0.473848	0.151958	-3.11828	0.00181908	0.0331025
SSBP3	1018.67	-0.390021	0.125137	-3.11675	0.0018286	0.0332367
NRG1	2185.57	-0.818184	0.26284	-3.11286	0.00185287	0.0335989
NOP56	7176.11	-0.51718	0.166429	-3.1075	0.00188675	0.0340542
CLEC2B	125.596	-0.642393	0.206723	-3.1075	0.00188677	0.0340542
SMYD5	1204.93	-0.458316	0.147729	-3.1024	0.00191958	0.0345257
HMGB3	3784.66	-0.634205	0.204487	-3.10145	0.00192573	0.0345561
NFIA-AS2	98.2682	-1.27692	0.411996	-3.09935	0.00193949	0.034716
TSPAN14	3149.58	-0.381194	0.123019	-3.09866	0.00194397	0.034716
KIAA0586	814.864	-0.52054	0.168004	-3.09837	0.00194585	0.034716
UFC1	1126.29	-0.34537	0.111484	-3.09792	0.00194883	0.034729
NAXE	1074.74	-0.405305	0.130884	-3.09668	0.00195698	0.0347755
CDKN1A	2763.85	-0.587083	0.189595	-3.0965	0.00195817	0.0347755
NBEAL2	1664.01	-0.559631	0.180788	-3.0955	0.0019648	0.0348533
VEPH1	112.726	-0.829119	0.267895	-3.09494	0.00196854	0.0348797
TPM3P9	356.285	-0.378639	0.122364	-3.09436	0.00197238	0.0349078
TMEM117	39.8762	-0.964221	0.311653	-3.09389	0.00197552	0.0349235
ATP5F1A	11358.3	-0.362591	0.117285	-3.09153	0.00199127	0.0350816
SLC4A7	1760.39	-0.508016	0.164379	-3.09052	0.00199807	0.0351216
NIM1K	49.0425	-1.04929	0.33959	-3.08987	0.00200244	0.0351584
CREM	742.735	-0.420111	0.136067	-3.08753	0.00201825	0.035316
MON1A	439.357	-0.418868	0.13606	-3.07855	0.00208008	0.0362145
MAP7D1	6354.07	-0.347653	0.112934	-3.07838	0.00208129	0.0362145
FLRT3	19.4639	-1.78002	0.578881	-3.07493	0.00210551	0.0364312
POP1	374.446	-0.60355	0.196554	-3.07066	0.00213588	0.0369154
NAA40	977.613	-0.379864	0.123895	-3.06601	0.00216936	0.037286
VPS9D1-AS1	176.211	-0.82794	0.270143	-3.06482	0.002178	0.0373516
SH3TC2-DT	255.301	-0.528747	0.172803	-3.05984	0.00221459	0.0379124
MED27	863.931	-0.517201	0.169207	-3.05662	0.00223845	0.0380512
VARS1	5327.65	-0.42822	0.140381	-3.05042	0.00228523	0.0387188
TMEM14A	386.985	-0.710333	0.23292	-3.04968	0.00229085	0.0387717
P4HA2	1662.26	-0.475909	0.156095	-3.04885	0.00229716	0.0388081
RNF168	1276.31	-0.345528	0.113366	-3.0479	0.00230444	0.038832
PAK1	956.628	-0.447196	0.146747	-3.0474	0.0023083	0.0388477
CAPN11	32.788	-1.00301	0.32921	-3.04671	0.00231361	0.0388595
SLC36A4	1484.91	-0.347986	0.114274	-3.04518	0.00232542	0.0389332
CCDC86	1063.69	-0.65837	0.216306	-3.0437	0.00233686	0.0390384
PNPLA3	186.555	-0.634128	0.208616	-3.03968	0.00236826	0.039393
RNF4	3148.85	-0.409261	0.134696	-3.0384	0.0023784	0.0395192
COX7B2	366.795	-0.502551	0.165421	-3.03801	0.00238147	0.0395279
SORD	573.564	-0.896643	0.295249	-3.0369	0.00239024	0.0395463
TUBA4A	2651.24	-0.372378	0.122791	-3.03261	0.00242452	0.0399852
C4orf48	105.99	-0.78277	0.258364	-3.02972	0.00244784	0.0403269
MREG	309.071	-0.557939	0.184196	-3.02905	0.00245325	0.0403731
FAM86C1P	194.632	-0.515267	0.170151	-3.02829	0.00245945	0.0404321
KDELR3	606.621	-0.533707	0.176358	-3.02628	0.00247585	0.0405725
INTS8	512.728	-0.413052	0.136529	-3.02538	0.00248321	0.0406071
GDF11	273.985	-0.572513	0.189439	-3.02215	0.00250987	0.0408705
SLC2A13	208.744	-0.49873	0.165059	-3.02153	0.00251499	0.0409108
LIG3	810.828	-0.512639	0.170267	-3.0108	0.0026056	0.0422959
USP14	4105.19	-0.317582	0.105718	-3.00405	0.00266415	0.0429313
MLF2	4557.54	-0.278861	0.0928724	-3.00262	0.00267664	0.0430272
HAS2	1008.11	-0.58397	0.19467	-2.9998	0.00270161	0.0433546
COPG2	764.19	-0.327766	0.10933	-2.99794	0.00271807	0.0435121
GLRX5	1245.65	-0.36472	0.121663	-2.99779	0.00271941	0.0435121
TNC	4052.5	-0.564705	0.188377	-2.99774	0.00271986	0.0435121
EIF5	11399.3	-0.352778	0.117756	-2.99584	0.00273691	0.0436946
TUBA1C	5630.27	-0.665178	0.22216	-2.99413	0.00275225	0.0438478
SLC2A6	848.182	-0.542869	0.181386	-2.99289	0.00276349	0.0438478
TRAC	55.1412	-1.17588	0.392958	-2.99239	0.00276804	0.0438578
CDK9	1696.53	-0.344964	0.1153	-2.99188	0.00277262	0.0438578
GLO1	5199.04	-0.494868	0.165601	-2.98831	0.00280524	0.0442833
GPR160	231.053	-0.544886	0.182443	-2.9866	0.00282096	0.0443957
PPAT	745.463	-0.529526	0.177399	-2.98495	0.00283626	0.0445459
GSTCD	309.819	-0.829987	0.278135	-2.98411	0.00284403	0.0446227
MAPK3	1004.39	-0.358818	0.120272	-2.98339	0.00285071	0.0446823
SLCO4C1	357.185	-0.982228	0.329387	-2.98198	0.00286387	0.04483
VCP	15240.6	-0.273538	0.0918834	-2.97701	0.00291075	0.0453024
KRT10	723.391	-0.420986	0.14149	-2.97539	0.00292621	0.0453606
ARFRP1	1827.82	-0.347385	0.116819	-2.97371	0.00294226	0.0455638
PRMT6	1021.89	-0.393712	0.132567	-2.96991	0.00297885	0.0459925
NGEF	226.936	-0.41965	0.141355	-2.96876	0.00299003	0.0461191
DYNC1I2	2446.11	-0.236741	0.079772	-2.96772	0.00300016	0.0461833
ATP5F1E	5781.06	-0.368575	0.124293	-2.96537	0.00302315	0.0463071
MYADM	5782.39	-0.409966	0.138332	-2.96365	0.00304013	0.0464402
RABL3	495.519	-0.449028	0.151586	-2.9622	0.0030545	0.0466029
CENPI	784.237	-0.894452	0.302251	-2.9593	0.00308339	0.0469971
CCNF	707.786	-0.738772	0.250203	-2.95269	0.00315023	0.0476877
ACSL3	7846.11	-0.426054	0.144435	-2.94981	0.00317974	0.0480329
CLMN	308.618	-0.735689	0.249474	-2.94896	0.00318847	0.0480329
SHC3	1004.16	-0.663906	0.225133	-2.94895	0.00318855	0.0480329
TTC27	600.525	-0.445622	0.15118	-2.94763	0.00320216	0.0481912
HOMER1	479.264	-0.5413	0.183673	-2.94708	0.00320788	0.0482079
SS18	4556.98	-0.232625	0.0789384	-2.94693	0.0032095	0.0482079
DBNL	2819.87	-0.266489	0.0905246	-2.94383	0.00324176	0.0484107
SVIP	1636.09	-0.345164	0.117278	-2.94313	0.0032491	0.0484736
ELK3	6083.61	-0.294352	0.100333	-2.93375	0.00334896	0.0497011
EIF3K	3090.14	-0.343277	0.117064	-2.93238	0.00336376	0.0498003
CUTALP	840.164	0.663918	0.226389	2.93264	0.00336088	0.0498003
LINC01139	266.83	0.536461	0.182868	2.93359	0.00335064	0.0497011
TNFAIP1	2046.83	0.282327	0.0962246	2.93404	0.00334577	0.0497011
TNS3	3809.03	0.359784	0.122615	2.93426	0.00334347	0.0497011
TARS1	13517.7	0.364931	0.124123	2.94009	0.0032812	0.0488583
MIR27B	36.7608	1.09022	0.370335	2.94388	0.00324122	0.0484107
NFE4	39.4164	1.07637	0.36546	2.94524	0.00322702	0.0482836
PRKRIP1	719.714	0.325301	0.110424	2.94593	0.00321983	0.0482227
CYP4V2	1496.91	0.466759	0.158422	2.94631	0.0032159	0.0482105
RAB11FIP1	533.187	0.467317	0.158447	2.94935	0.00318439	0.0480329
ERRFI1	20239	0.462561	0.156744	2.95106	0.00316683	0.047892
RBL2	953.857	0.512534	0.173468	2.95463	0.00313046	0.0474348
WDFY2	537.964	0.399294	0.135047	2.9567	0.00310955	0.0471641
YPEL1	17.2625	1.42119	0.480412	2.95827	0.00309368	0.0470154
RFX3	182.434	0.566798	0.191571	2.95868	0.00308962	0.0469998
C2CD3	1042.76	0.499592	0.168838	2.959	0.0030864	0.0469971
KLHL24	1293.23	0.733707	0.247574	2.96358	0.00304083	0.0464402
TADA2B	1019.08	0.423378	0.142858	2.96363	0.00304038	0.0464402
LOC644135	81.1254	1.18564	0.3998	2.96557	0.00302123	0.0463071
COMT	1451.17	0.361227	0.121767	2.96655	0.00301161	0.0462676
FAM228B	44.491	1.08685	0.366199	2.96792	0.00299827	0.0461833
ZFYVE9	860.13	0.460658	0.155039	2.97124	0.00296596	0.0458392
GPR35	105.497	1.01861	0.342658	2.97266	0.00295232	0.0456739
GABARAPL1	1353.93	0.547794	0.184107	2.9754	0.00292604	0.0453606
CREBRF	1310.06	0.846064	0.284288	2.97608	0.00291958	0.0453487
EGFR	10295	0.471479	0.158415	2.97622	0.00291822	0.0453487
SMAD7	240.619	0.841443	0.282558	2.97795	0.00290184	0.0452092
PRPF6	4309.99	0.245579	0.0824622	2.97808	0.00290062	0.0452092
APH1B	245.124	0.493226	0.165553	2.97926	0.00288942	0.0451064
PRDX6-AS1	66.6792	0.709608	0.238062	2.98078	0.00287519	0.0449295
RNF19B	900.453	0.336971	0.113011	2.98176	0.00286592	0.04483
DOCK3	299.84	0.507273	0.16982	2.98712	0.00281616	0.0443653
PBLD	138.834	0.717833	0.240257	2.98777	0.00281019	0.0443164
WASHC2C	2079.68	0.444077	0.148549	2.98942	0.00279509	0.0441681
VEGFA	9400.44	0.555903	0.185799	2.99196	0.00277189	0.0438578
BBS10	700.1	0.521945	0.17437	2.99332	0.00275958	0.0438478
FOXN3	1954.54	0.547723	0.182978	2.99339	0.00275899	0.0438478
SYNGR2	3081.35	0.333241	0.111247	2.9955	0.00273998	0.0436986
FIGN	432.278	0.467291	0.15557	3.00373	0.00266695	0.0429317
UCN	51.8903	0.939114	0.312605	3.00416	0.00266318	0.0429313
ANK2	218.792	0.829567	0.275825	3.00759	0.00263329	0.0425669
ATP8A2	39.4458	1.04528	0.347505	3.00794	0.00263024	0.0425621
ACSS1	225.272	0.745911	0.247961	3.00818	0.00262816	0.0425621
APBB3	526.861	0.509288	0.169292	3.00833	0.00262684	0.0425621
PHC1	299.947	0.513853	0.170615	3.01177	0.00259725	0.0422047
PELI2	209.975	0.709021	0.234577	3.02255	0.00250653	0.0408591
SEPTIN9-DT	13.9345	1.52136	0.503085	3.02406	0.00249406	0.0407048
GTPBP2	4240.02	0.378888	0.125214	3.02593	0.0024787	0.0405763
BMS1P1	97.7548	0.678295	0.224125	3.02641	0.00247475	0.0405725
ZNF263	708.991	0.294794	0.0973918	3.02688	0.00247089	0.0405725
VCAN	56.5386	1.01789	0.335279	3.03593	0.00239794	0.0396312
NISCH	2461.76	0.3341	0.11001	3.03699	0.00238953	0.0395463
CDC42EP1	2712.56	0.445738	0.146768	3.03703	0.00238923	0.0395463
ALS2CL	891.534	0.678134	0.223038	3.04043	0.00236238	0.0393374
ANTXR1	2982.94	0.365504	0.120126	3.04266	0.00234496	0.0390894
A4GALT	501.289	0.551559	0.181211	3.04374	0.00233655	0.0390384
IFITM10	46.0798	1.11385	0.365776	3.04516	0.00232554	0.0389332
TRPV1	202.845	0.627145	0.205881	3.04615	0.00231795	0.0388902
LGALS2	12.5414	1.76238	0.578375	3.04713	0.00231039	0.0388477
TBCC	1511	0.315321	0.103438	3.04841	0.00230052	0.0388081
AIG1	1927.31	0.405944	0.133161	3.04852	0.0022997	0.0388081
ZBTB5	823.657	0.319928	0.104802	3.05269	0.00226804	0.0384697
INPP5K	1219.6	0.500752	0.163883	3.05555	0.00224647	0.0381456
PAN2	1127.16	0.582221	0.190428	3.05743	0.00223244	0.0379907
RAD51-AS1	343.238	0.777264	0.254199	3.0577	0.0022304	0.0379907
FBXL20	601.379	0.615475	0.20127	3.05796	0.00222851	0.0379907
KLHL42	673.569	0.339679	0.111076	3.05807	0.00222767	0.0379907
TRIM38	1675.66	0.31226	0.102056	3.0597	0.0022156	0.0379124
PIM3	1662.97	0.311079	0.101472	3.06565	0.00217196	0.0372893
VASH1	62.5153	1.00303	0.327062	3.0668	0.00216366	0.0372293
CCDC146	390.7	0.644288	0.209992	3.06816	0.00215381	0.0371011
FYN	1647.4	0.353412	0.115153	3.06907	0.00214725	0.0370293
ULK1	1660.87	0.650425	0.211491	3.07543	0.00210199	0.036411
R3HDM2	878.429	0.451112	0.146613	3.07688	0.00209177	0.0362744
KDM7A-DT	46.7502	1.11047	0.360839	3.07747	0.00208765	0.0362437
IFIT2	1503.21	0.641409	0.208406	3.07769	0.0020861	0.0362437
ZMAT1	239.01	0.675377	0.219344	3.07907	0.00207646	0.0362117
NAB1	862.556	0.388701	0.126216	3.07966	0.00207235	0.0361808
MFSD14C	856.174	0.393276	0.127673	3.08033	0.00206773	0.0361409
LINC02035	109.699	0.697693	0.225927	3.08814	0.00201415	0.0352841
STK10	5268.39	0.372315	0.120549	3.08848	0.00201183	0.0352834
MAP1LC3B	4429.63	0.432539	0.139906	3.09163	0.00199058	0.0350816
KRT87P	29.3643	1.41529	0.457677	3.09234	0.00198583	0.0350656
SERPINE2	5771.45	0.689805	0.222715	3.09726	0.00195322	0.0347673
HDAC5	1149.7	0.649314	0.209526	3.09896	0.00194199	0.034716
DNAH1	179.197	0.77852	0.251111	3.10031	0.0019332	0.0346499
KRT7-AS	134.578	0.687271	0.221584	3.10162	0.00192462	0.0345561
LINGO2	31.5546	1.16443	0.375062	3.10464	0.00190512	0.0343055
LRRC2	630.054	0.869424	0.280032	3.10473	0.00190452	0.0343055
CSF2RA	34.1088	1.0816	0.347714	3.11061	0.00186704	0.0337768
SAP30L	1053	0.512976	0.164828	3.11219	0.00185704	0.0336353
LINC01356	54.7849	0.799265	0.25654	3.11556	0.00183596	0.0333314
PITX1-AS1	42.0644	0.946457	0.303227	3.12128	0.00180066	0.0328059
SLC48A1	269.698	0.419902	0.134321	3.12612	0.00177132	0.0323474
PPP3CB-AS1	122.907	0.858602	0.274388	3.12915	0.0017531	0.0320904
DPY19L3	1099.91	0.356314	0.11369	3.13408	0.00172396	0.0316693
RAD17	2070.37	0.362006	0.115486	3.13464	0.00172065	0.031646
SLC12A7	362.299	0.593235	0.188933	3.13992	0.00168994	0.0311552
PDZD2	175.064	0.701477	0.223353	3.14067	0.00168564	0.0311502
ZNF224	586.67	0.694331	0.220968	3.14222	0.00167671	0.0310221
BSDC1	2129.27	0.429845	0.136794	3.14227	0.00167643	0.0310221
KRT7	6724.66	0.54171	0.17214	3.14691	0.00165007	0.0306391
MLXIPL	310.633	0.681881	0.216338	3.15192	0.00162203	0.0301909
DDIT4	1006.35	0.773642	0.244937	3.15854	0.00158564	0.029656
SNTB1	509.316	0.497155	0.157269	3.16117	0.00157134	0.0294598
VDR	312.597	0.56918	0.18003	3.16158	0.00156918	0.029455
GPRC5C	276.865	0.724346	0.229074	3.16207	0.00156654	0.029455
BRPF3	3878.1	0.386589	0.122165	3.16449	0.00155354	0.0292678
CMKLR1	532.048	0.722333	0.22824	3.1648	0.0015519	0.0292678
YBX3	5529.5	0.359256	0.113487	3.16561	0.00154756	0.0292262
ZNF529-AS1	81.467	0.674316	0.212909	3.16716	0.00153935	0.0291066
NATD1	420.88	0.82797	0.260994	3.17237	0.001512	0.0286946
RTN4	15537.2	0.263205	0.0828821	3.17566	0.00149498	0.0284065
BFSP1	1309.01	0.783185	0.246486	3.1774	0.00148602	0.0283057
XPC	385.065	0.557919	0.175507	3.1789	0.00147833	0.0281938
DYRK1B	971.752	0.680473	0.213996	3.17984	0.00147354	0.0281511
SYF2	2110.36	0.416786	0.130947	3.18286	0.00145827	0.0279836
DENND11	1228.91	0.409998	0.128773	3.18389	0.00145308	0.0279532
TNRC18	5047.18	0.39947	0.125431	3.18478	0.00144866	0.0279029
ATG14	1330.8	0.44795	0.140339	3.19191	0.00141337	0.0272911
NT5C2	1877.17	0.445501	0.139477	3.19407	0.0014028	0.0271548
WDR59	1231.49	0.427912	0.133821	3.19765	0.00138552	0.0268875
ACAD10	706.876	0.610141	0.190786	3.19804	0.00138364	0.0268875
WTIP	282.548	0.539118	0.16855	3.19856	0.00138114	0.0268875
NPIPA1	209.699	0.564734	0.176245	3.20426	0.00135412	0.0264772
SYT15B	24.2803	1.3242	0.412891	3.20715	0.00134059	0.0263123
MIR181A2HG	28.5425	1.19934	0.373463	3.21141	0.00132086	0.0259579
VPS36	858.749	0.43733	0.135841	3.21943	0.00128447	0.0254365
ZNF407-AS1	221.111	0.504059	0.156375	3.22339	0.00126683	0.0251193
ZNF621	1406.22	0.355382	0.11019	3.22517	0.00125899	0.0249958
PLAC8	1560.67	0.972234	0.300977	3.23026	0.00123677	0.0246495
PAPPA2	19.9165	2.2382	0.692754	3.23087	0.00123413	0.0246495
NEK11	207.587	0.597146	0.18472	3.23271	0.00122623	0.0245341
LIMS2	420.801	0.689723	0.212963	3.2387	0.00120078	0.0241496
MLH3	563.078	0.494145	0.152516	3.23996	0.00119548	0.0240745
HNMT	598.034	0.518131	0.15986	3.24115	0.00119048	0.0240049
CLIC4	22528.1	0.436002	0.134342	3.24547	0.00117258	0.0237678
TIMM44	2630.11	0.395034	0.121536	3.25034	0.00115266	0.0235352
SLC7A1	5393.66	0.681055	0.209229	3.25507	0.00113363	0.0232522
TMEM156	1166.96	0.537219	0.164727	3.26126	0.00110917	0.0228716
BDNF	962.558	0.655364	0.20086	3.26279	0.0011032	0.02283
ZNF345	117.485	0.777408	0.238095	3.26511	0.00109421	0.022705
ADGRL1-AS1	138.368	0.661139	0.202257	3.26881	0.00108	0.02251
RARA-AS1	25.2499	1.30281	0.398408	3.27005	0.00107529	0.022442
MT1E	3029.1	0.563698	0.17223	3.27294	0.00106436	0.0222439
ANKRD11	9142.4	0.55329	0.168995	3.27399	0.0010604	0.022191
NUB1	2083.28	0.356971	0.109004	3.27485	0.00105716	0.0221832
NLGN3	52.3288	1.02826	0.31374	3.27745	0.00104751	0.0220105
RBM39	13367.1	0.384993	0.117378	3.27993	0.00103833	0.0218769
TBCK	279.505	0.617883	0.187886	3.2886	0.00100686	0.0213648
ZDHHC7	5491.39	0.388297	0.118062	3.28892	0.00100571	0.0213648
STMN3	351.598	0.496875	0.151047	3.28954	0.0010035	0.0213648
KRT81	20.5847	1.26727	0.38497	3.29187	0.000995247	0.0212585
TMC6	1327.83	0.46032	0.139773	3.29334	0.000990051	0.0211767
EIF2S2	12091.4	0.423935	0.128646	3.29537	0.000982937	0.0210828
SH3BP2	1735.4	0.433706	0.131588	3.29594	0.000980914	0.0210686
IKBKB	2268.69	0.512946	0.15558	3.29699	0.000977283	0.0210197
PPOX	382.72	0.543712	0.164799	3.29924	0.000969472	0.0208807
PLXND1	1991.59	0.405908	0.123007	3.29987	0.000967282	0.0208626
ACCS	345.395	0.615577	0.186437	3.30179	0.000960701	0.0207703
DCAF8-DT	21.4333	1.45243	0.437997	3.31608	0.00091289	0.0198833
ATF3	135.984	0.786483	0.237093	3.31719	0.000909272	0.0198604
HEG1	6933.57	0.745271	0.224592	3.31833	0.00090559	0.0198079
TSEN15	2443.76	0.576633	0.17366	3.32047	0.000898673	0.0197122
KBTBD8	226.064	0.725578	0.21837	3.3227	0.000891505	0.0196106
POLI	410.757	0.468665	0.140594	3.33346	0.000857745	0.0189758
HDAC7	1982.81	0.372053	0.111531	3.33587	0.000850318	0.0188384
ANKRD10	1235.4	0.639062	0.191141	3.34341	0.00082755	0.0184975
ZNF83	1559.87	0.659262	0.196924	3.34779	0.000814579	0.0182916
PCMTD2	2233.85	0.615586	0.18363	3.35232	0.000801366	0.0180377
HEY1	110.621	0.942175	0.281004	3.35289	0.00079973	0.0180271
PCMTD1	582.714	0.650688	0.193146	3.36889	0.000754728	0.0172131
GKAP1	276.623	0.507671	0.150659	3.36967	0.000752584	0.0172131
HOXB7	24.7268	1.32975	0.394452	3.37113	0.000748609	0.0171748
CUL4A	2850.06	0.309756	0.0918427	3.37268	0.000744399	0.0171035
UPB1	54.3707	1.38408	0.410171	3.37441	0.000739754	0.017022
CPNE1	4863.06	0.330921	0.0980551	3.37485	0.000738568	0.017022
FAM229A	299.367	0.732832	0.216813	3.38002	0.000724813	0.0167779
BCAS3	461.296	0.550302	0.162672	3.38288	0.000717298	0.0166288
VHL	1505.33	0.309643	0.0913909	3.38812	0.000703739	0.0164128
LTB4R	903.27	0.455942	0.13457	3.38813	0.000703699	0.0164128
TLCD5	317.75	0.705097	0.207906	3.39142	0.000695309	0.0162953
ZBTB39	319.976	0.454837	0.133961	3.39529	0.000685565	0.0161103
ECI1	632.643	0.424887	0.125001	3.39906	0.000676178	0.0159867
MLLT6	3327.33	0.473503	0.13921	3.40137	0.000670498	0.0158766
RHOT1	852.771	0.350046	0.102878	3.40254	0.00066763	0.0158516
ZRANB1	852.116	0.427002	0.125359	3.40625	0.000658623	0.0156914
ZNF740	1068.16	0.471794	0.138279	3.41189	0.000645134	0.0154175
PRKCZ-AS1	40.5087	1.01916	0.298667	3.41237	0.000644015	0.0154175
CYS1	19.6133	1.31057	0.383725	3.41538	0.00063693	0.015316
ZNF862	295.835	0.611576	0.178673	3.42289	0.000619599	0.014969
DUSP8	72.3379	0.883929	0.258226	3.42308	0.000619151	0.014969
PDGFRB	75.7792	0.991762	0.289535	3.42536	0.000613987	0.0148798
PLEKHA7	3106.61	0.684057	0.198848	3.4401	0.00058149	0.0142725
L3MBTL1	134.124	0.664053	0.192928	3.44198	0.00057747	0.0142304
PLXNB2	6796.01	0.294832	0.0856574	3.44199	0.000577452	0.0142304
CROCCP2	637.455	0.438779	0.127431	3.44328	0.000574707	0.0142171
RNF32-DT	166.686	0.563031	0.163496	3.4437	0.000573807	0.0142171
BCL2L2	1068.01	0.353619	0.102599	3.44661	0.000567664	0.0141105
GID4	517.942	0.399308	0.115854	3.44666	0.000567571	0.0141105
SLC25A37	9946.85	0.42547	0.12335	3.44927	0.000562094	0.0140397
OSMR	5319.55	0.433944	0.125771	3.45028	0.000560013	0.0140103
MTMR9LP	211.43	0.913231	0.26455	3.45202	0.000556412	0.0139653
RWDD2A	208.288	0.6303	0.181696	3.46899	0.000522425	0.0131978
CREB3L1	1550.46	0.707354	0.203803	3.47077	0.000518965	0.0131534
NEBL	150.532	0.839948	0.241609	3.47648	0.000508045	0.0129189
PGLS-DT	124.102	1.06957	0.30758	3.47739	0.000506318	0.0128961
ADAMTSL4	82.8853	0.709825	0.20407	3.47835	0.000504519	0.0128845
HMBOX1	229.907	0.621466	0.17804	3.49059	0.000481947	0.0124598
ROBO3	970.433	0.648146	0.185604	3.49208	0.000479274	0.0124114
CIR1	1089.3	0.547128	0.156433	3.49752	0.000469614	0.0121817
ADAMTS17	60.8396	0.965434	0.275827	3.50015	0.000465003	0.0120823
PCID2	1035.09	0.504869	0.144233	3.50038	0.000464596	0.0120823
SH3BP4	2826.75	0.428462	0.122198	3.50629	0.000454392	0.0119266
AMIGO2	6651.48	0.694136	0.197679	3.51143	0.00044571	0.0117186
PLCE1-AS1	11.9031	2.24489	0.639194	3.51206	0.00044464	0.0117104
ATXN7L3B	1393.36	0.328946	0.0934888	3.51856	0.000433888	0.0114858
SLC25A27	244.836	0.728398	0.206414	3.52881	0.000417426	0.0111261
LONP1	3964.6	0.437547	0.123956	3.52987	0.000415758	0.0111008
LEPR	334.925	0.536145	0.151787	3.53223	0.000412076	0.0110415
LMO4	1213.44	0.405951	0.114911	3.53273	0.000411296	0.0110415
WWC2	1949.72	0.42931	0.121418	3.53582	0.000406519	0.0109521
SLC39A14	3069.47	0.504276	0.142298	3.5438	0.000394403	0.0106965
SLFN5	951.677	0.947718	0.266888	3.551	0.000383774	0.0104817
OSER1	1755.79	0.368637	0.103674	3.55573	0.000376936	0.0103314
RNF170	540.939	0.501807	0.141047	3.55772	0.000374088	0.010308
MOCOS	1610.17	0.528062	0.148317	3.56037	0.000370337	0.0102411
PTTG1IP	13684.8	0.289325	0.0811839	3.56382	0.000365499	0.0101254
MAFB	27.5188	1.43393	0.402346	3.56393	0.000365342	0.0101254
SCN5A	1286.1	0.650954	0.182494	3.56698	0.000361113	0.010076
LOC100128398	302.925	0.856897	0.239842	3.57276	0.000353244	0.00992803
ZNF664	4926.93	0.435287	0.121597	3.57976	0.000343908	0.00977204
KCNT2	15.083	1.66957	0.464915	3.59113	0.000329245	0.00944202
ZBED3-AS1	29.094	1.15208	0.320542	3.59416	0.00032544	0.00935022
MSANTD2-AS1	78.1548	1.21909	0.339117	3.5949	0.000324519	0.00935022
MAP2K5	447.185	0.419873	0.116785	3.59527	0.000324054	0.00935022
KLHL5	3701.75	0.455029	0.126336	3.60174	0.000316099	0.00921865
SQSTM1	8744.01	0.604032	0.167584	3.60436	0.000312929	0.00915934
MYO1F	93.2091	1.02053	0.282844	3.60812	0.000308427	0.00908042
HCG11	305.44	0.548331	0.151809	3.61197	0.000303883	0.00896367
ATF6B	4323.49	0.401067	0.110877	3.61723	0.000297769	0.00880009
NBR1	5158.27	0.486506	0.134316	3.62211	0.000292209	0.00866888
LSM8	1433.07	0.409223	0.112951	3.62302	0.000291184	0.00865505
IFT140	642.253	0.624511	0.172064	3.62952	0.000283948	0.00848884
NFE2L2	2714.05	0.388637	0.106993	3.63234	0.00028086	0.00842905
SGPL1	1768.24	0.457997	0.125868	3.63872	0.000273999	0.00830362
CLN8	296.228	0.601535	0.16523	3.64059	0.000272017	0.00825971
CTIF	945.609	0.53054	0.145447	3.64766	0.000264641	0.00806739
PHF8	1146.14	0.396615	0.10867	3.64972	0.00026253	0.00803396
SERINC3	11917.7	0.539211	0.147629	3.65247	0.000259733	0.00796481
RNF207	764.165	0.660565	0.180842	3.65272	0.000259479	0.00796481
TNXB	184.324	1.03575	0.283358	3.65527	0.000256906	0.00790945
MKNK2	2463.12	0.404058	0.110351	3.66156	0.000250682	0.00776411
TACC2	3431.94	0.575212	0.156923	3.66557	0.000246785	0.00767411
ZNF33B	669.206	0.630087	0.17182	3.66713	0.000245292	0.00764305
PNPLA2	3438.61	0.440806	0.120114	3.6699	0.000242644	0.00757578
RASGRF1	141.995	0.834841	0.227372	3.6717	0.000240944	0.00753789
ACSS3	581.267	0.470687	0.127617	3.68829	0.000225767	0.00720086
TTC12	439.512	0.480439	0.129962	3.69676	0.000218371	0.00701598
PIP5KL1	114.063	1.20221	0.323774	3.71311	0.000204726	0.00661876
AXIN1	1143.95	0.381898	0.102805	3.71479	0.000203374	0.00660263
TRIM44	6043.66	0.481187	0.129524	3.71503	0.00020318	0.00660263
CSF2RB	33.6036	1.63055	0.43841	3.71922	0.000199836	0.00652883
IGF2BP2	4734.56	0.514288	0.137922	3.72884	0.000192364	0.00635171
LOC283299	33.5565	1.10906	0.297227	3.73134	0.000190463	0.00630239
STAT2	2088.93	0.621484	0.16653	3.73195	0.00019	0.00630052
MOB2	805.281	0.547332	0.146617	3.73309	0.000189146	0.00629917
CNGA1	116.357	0.871829	0.233237	3.73795	0.000185525	0.00620528
BEX2	54.7088	0.962016	0.256994	3.74334	0.000181592	0.00608923
DOCK9	2943.62	0.667622	0.178192	3.74664	0.00017922	0.00603349
COL8A1	9697.7	0.734888	0.195951	3.75037	0.000176572	0.00595727
KLF4	2243.94	0.616307	0.16419	3.75361	0.000174304	0.00589359
PRKCZ	176.781	0.717716	0.190813	3.76136	0.000168993	0.00572654
RNF41	875.913	0.467219	0.124194	3.762	0.000168561	0.00572441
RSL24D1	2952.87	0.505531	0.134354	3.76269	0.000168098	0.00572124
TRIM52	239.585	0.736619	0.195694	3.76414	0.000167125	0.00570065
OSBPL5	387.474	0.706518	0.187657	3.76495	0.000166581	0.00569465
METRNL	136.224	0.724836	0.191759	3.77994	0.000156865	0.00539823
ZNF704	186.796	0.848433	0.224404	3.78082	0.00015631	0.00539823
TPBG	3807.87	0.696328	0.183938	3.78567	0.000153297	0.00531085
TBC1D2B	1252.93	0.669225	0.176443	3.79287	0.000148917	0.00518232
TOM1L1	733.264	0.547968	0.144151	3.80135	0.000143908	0.00503061
CCNDBP1	1041.82	0.373331	0.0981502	3.80367	0.000142566	0.00499496
PPP1R15B	3162.93	0.327071	0.0857214	3.81551	0.000135903	0.00478318
ECHDC2	1529.02	0.620458	0.162455	3.81926	0.000133853	0.00472175
PXDC1	916.601	0.473734	0.123553	3.83425	0.00012595	0.00449416
ARHGEF28	4706.93	0.48388	0.126152	3.83571	0.000125204	0.00447919
TRIM56	2004.68	0.548225	0.142814	3.83873	0.00012367	0.00446423
LINC00205	634.517	0.747865	0.194807	3.839	0.000123536	0.00446423
GLRB	316.166	0.627771	0.163401	3.84189	0.000122089	0.00443819
MIR4435-2HG	1564.48	0.427029	0.111132	3.84255	0.000121762	0.00443672
PTK2B	120.514	0.982105	0.254711	3.85576	0.000115371	0.00422373
SLC20A2	1019.01	0.488247	0.126575	3.85737	0.000114616	0.00421475
TUBE1	431.401	0.958707	0.248189	3.86281	0.00011209	0.00413291
CALCOCO1	2836.8	0.930125	0.240275	3.87108	0.000108353	0.00401424
TPCN1	3431.02	0.54212	0.139894	3.87521	0.000106533	0.00396544
XAF1	71.8566	1.29094	0.333032	3.87634	0.000106038	0.00396544
GSE1	1249.23	0.446969	0.115088	3.88372	0.000102871	0.00386666
VAMP2	1574.02	0.59137	0.152169	3.88628	0.000101794	0.00383548
BCAT1	3809.57	0.476435	0.1222	3.8988	9.66704e-05	0.00366024
B4GALT1	5749.96	0.40481	0.10349	3.91159	9.16895e-05	0.00350989
NBPF11	426.635	0.642111	0.164122	3.91241	9.13811e-05	0.00350989
SYTL1	180.226	0.811233	0.207328	3.9128	9.12312e-05	0.00350989
NOP53	3714.75	0.53387	0.136291	3.91712	8.96115e-05	0.00346931
ASPRV1	251.519	0.728241	0.185673	3.92217	8.7755e-05	0.00342311
SLC7A5	16047.5	0.745855	0.190143	3.92261	8.75965e-05	0.00342311
PPP1R26-AS1	54.4222	1.1593	0.294912	3.93099	8.45982e-05	0.0033251
SPIRE1	1697.62	0.634839	0.161354	3.93444	8.33922e-05	0.0033042
PABPC1L	2184.69	0.729943	0.185246	3.94039	8.13493e-05	0.0032385
N4BP2L2	1894.5	0.653426	0.164959	3.96115	7.45906e-05	0.00298478
ADARB1	349.495	0.60089	0.151632	3.96281	7.40738e-05	0.00297876
TTC9	342.619	0.749688	0.189172	3.96299	7.40165e-05	0.00297876
FHL1	1085.19	0.953774	0.240554	3.9649	7.34267e-05	0.00297876
KLF15	67.1125	1.24099	0.312156	3.97556	7.0215e-05	0.00287048
ITGB3	176.65	0.921506	0.231773	3.97589	7.01155e-05	0.00287048
YIPF4	1318.55	0.517568	0.130136	3.97713	6.97513e-05	0.00287048
RAPGEF1	2676.21	0.637232	0.160203	3.97766	6.95958e-05	0.00287048
GIGYF1	2939.16	0.543505	0.136629	3.97796	6.95079e-05	0.00287048
DNAJB9	980.941	0.835589	0.209712	3.98447	6.76322e-05	0.00281546
SGIP1	13.47	2.76328	0.693321	3.98558	6.73168e-05	0.00280989
ZNF528-AS1	921.488	0.802477	0.200995	3.99252	6.53749e-05	0.00275857
CEP120	998.213	0.53629	0.134301	3.99318	6.51919e-05	0.00275837
PHLDB3	255.597	0.581124	0.145526	3.99327	6.51678e-05	0.00275837
DUXAP8	326.383	0.560203	0.140105	3.99845	6.37587e-05	0.00271255
GMCL1	1764.47	0.438502	0.109581	4.00162	6.29116e-05	0.00268388
TES	3515.4	0.430986	0.107576	4.00634	6.16672e-05	0.00264537
NIPAL3	2655.29	0.671135	0.167455	4.00784	6.12756e-05	0.00264322
RHBDD1	574.808	0.468342	0.116731	4.01216	6.01652e-05	0.00260256
GABRG1	36.8079	1.45529	0.362251	4.01734	5.88577e-05	0.00256031
MALT1	2037.6	0.467319	0.116315	4.01771	5.8767e-05	0.00256031
HAX1	2476.24	0.487495	0.121267	4.02	5.81986e-05	0.00254594
ZBTB44	1619.02	0.407762	0.100965	4.03865	5.37594e-05	0.00236511
CRIM1	8609.52	0.636115	0.156938	4.05329	5.05028e-05	0.00225385
PAWR	2441.26	0.548831	0.135357	4.05468	5.02024e-05	0.00225277
DYSF	1151	0.966844	0.238435	4.05496	5.01419e-05	0.00225277
MTURN	494.276	0.55533	0.136895	4.05662	4.97884e-05	0.00225012
PPARD	2132.54	0.41481	0.10196	4.06837	4.73429e-05	0.00216909
DAPK1	1203.36	0.524395	0.128431	4.08308	4.44419e-05	0.00206056
OSER1-DT	304.747	1.00401	0.245341	4.09228	4.27154e-05	0.00199846
SLC26A11	126.381	1.05976	0.258841	4.09424	4.23558e-05	0.00198764
TBC1D9	861.027	0.428446	0.104532	4.09869	4.15499e-05	0.00196171
DMGDH	24.2694	2.2048	0.534949	4.12152	3.76389e-05	0.00178249
VLDLR	800.613	0.671748	0.162794	4.12638	3.68521e-05	0.00175597
SLC3A2	6396.18	0.714822	0.173034	4.13112	3.60997e-05	0.00172543
CBX7	336.966	0.742101	0.179594	4.13211	3.59454e-05	0.00172338
KIRREL1	4294.16	0.464044	0.11214	4.1381	3.502e-05	0.00168422
CEBPB-AS1	58.8268	1.22365	0.295576	4.13986	3.47515e-05	0.00167652
FMNL1-DT	307.66	0.86073	0.207884	4.14043	3.46649e-05	0.00167652
LPAL2	163.33	0.70493	0.170192	4.14198	3.44315e-05	0.00167149
TCP11L2	717.511	1.11194	0.268231	4.14548	3.39108e-05	0.00165139
CAPS	42.9644	1.46382	0.352437	4.15343	3.27528e-05	0.00160509
UHRF1BP1	1276.45	0.667241	0.160435	4.15896	3.19705e-05	0.00157173
LURAP1L-AS1	64.7252	1.08396	0.260486	4.1613	3.16446e-05	0.00156066
MILR1	517.43	0.511609	0.122799	4.16623	3.09676e-05	0.00153216
DDX17	4316.64	0.522524	0.125256	4.17165	3.02399e-05	0.00150095
FLNB	30935.9	0.619881	0.148433	4.17618	2.9645e-05	0.00148091
C6orf132	523.101	1.12535	0.269074	4.18232	2.88556e-05	0.00145556
CTDSPL	2311.27	0.476912	0.11391	4.18673	2.82997e-05	0.00143688
RHOBTB3	4197.79	0.510449	0.121542	4.19976	2.67198e-05	0.00136562
SAV1	2341.69	0.544289	0.129424	4.20547	2.60544e-05	0.00134046
PARP6	1095.47	0.528656	0.125519	4.21176	2.53387e-05	0.00130798
RBMS2	3619.28	0.627135	0.148128	4.23374	2.29835e-05	0.00120244
PTPRM	6229.78	0.647558	0.152815	4.23752	2.25999e-05	0.00118638
PLSCR4	727.593	1.05211	0.247155	4.25687	2.07312e-05	0.00109571
SOCS7	819.11	0.625054	0.146661	4.2619	2.02694e-05	0.00107497
PPARA	714.621	0.931028	0.217834	4.27402	1.91983e-05	0.00102519
ST6GAL1	767.57	0.936795	0.219022	4.27718	1.89276e-05	0.00101611
SPIN3	542.849	0.676519	0.158021	4.28119	1.85899e-05	0.00100308
ROBO4	572.663	0.56101	0.130822	4.28834	1.80015e-05	0.00097746
POGLUT1	616.803	0.445575	0.103585	4.30156	1.69602e-05	0.00092481
TMC8	93.4796	1.13802	0.263726	4.31518	1.59475e-05	0.000878872
ARHGEF2	5975.72	0.485494	0.112491	4.31586	1.58985e-05	0.000878872
CCDC28A	388.585	0.616583	0.142832	4.31684	1.5828e-05	0.000878541
TFE3	2199.32	0.396316	0.0914471	4.33383	1.46536e-05	0.000823099
LDLRAP1	1158.12	0.529386	0.121811	4.34596	1.38671e-05	0.000792418
ADCY6	861.539	0.48152	0.110457	4.35934	1.30458e-05	0.00075103
EPRS1	6416.17	0.556875	0.1276	4.36422	1.27579e-05	0.000737199
KRT86	49.8251	1.4607	0.334663	4.36469	1.27302e-05	0.000737199
FLT1	20.3876	2.00312	0.458922	4.36484	1.27216e-05	0.000737199
NTN4	1562.26	0.65067	0.148587	4.37904	1.19204e-05	0.000701898
JMY	990.749	0.951963	0.217213	4.38262	1.17261e-05	0.000693094
ZNF598	1972.92	0.500852	0.114261	4.38339	1.16847e-05	0.000693094
SHROOM3	985.447	0.541925	0.123272	4.39618	1.10172e-05	0.000656653
TXK	228.09	0.74332	0.168751	4.40483	1.05867e-05	0.00063792
NIBAN1	1858.01	0.953677	0.216269	4.40968	1.03525e-05	0.000626248
LARP6	1313.53	0.672493	0.152469	4.41068	1.03048e-05	0.000625805
TGFB2	3008.13	0.749309	0.169557	4.41921	9.90645e-06	0.000603982
FADS3	1125.23	0.745007	0.168554	4.41998	9.87101e-06	0.000603982
RIOK3	3382.26	0.380581	0.0855666	4.44777	8.67655e-06	0.000541794
CHIC2	904.057	0.63473	0.141718	4.47884	7.5051e-06	0.000476328
APOL6	854.118	0.903182	0.201643	4.47911	7.49557e-06	0.000476328
LINC02783	40.0237	1.58576	0.353367	4.48756	7.20438e-06	0.000462934
DRAM1	1147.86	0.657362	0.146349	4.49174	7.06425e-06	0.00045582
RAB40B	140.182	0.77231	0.171691	4.49825	6.85157e-06	0.000445813
ANXA3	6247.82	0.744258	0.165305	4.50232	6.72154e-06	0.000439198
DOCK11	503.197	0.695108	0.154356	4.50329	6.69098e-06	0.000439198
TRAM2	7303.32	0.543832	0.120614	4.50886	6.5177e-06	0.000435056
CYP2U1	361.519	0.584649	0.129498	4.51475	6.33922e-06	0.000424974
PLLP	588.039	0.761408	0.168614	4.51567	6.3116e-06	0.000424974
TK2	818.906	0.667038	0.14749	4.52261	6.10821e-06	0.000416704
ZNF419	376.173	0.754137	0.165057	4.56895	4.90165e-06	0.000343471
SLC1A5	5542.22	1.03222	0.225464	4.57821	4.68976e-06	0.000331624
RNF217	525.997	0.649514	0.140569	4.62062	3.82604e-06	0.00027687
NCOA7	1084.09	0.7828	0.169189	4.62677	3.71417e-06	0.000270036
ABTB1	1403.9	0.945457	0.204038	4.63374	3.5912e-06	0.00026357
PSAT1	6245.18	1.77555	0.382799	4.63834	3.51221e-06	0.000259001
ANKRD1	13050.3	1.00376	0.215569	4.65635	3.21864e-06	0.00024196
PARVA	4670.43	0.456402	0.0978197	4.66575	3.07491e-06	0.000234572
NBPF12	473.227	0.596705	0.127392	4.68402	2.81308e-06	0.000217817
SLC8B1	1796.93	0.622665	0.132858	4.6867	2.7765e-06	0.000216065
ATF4	12761.2	0.445739	0.0950047	4.69176	2.70861e-06	0.000211846
PDLIM5	6060.52	0.568474	0.120839	4.70438	2.54639e-06	0.000201191
KDM7A	263.996	1.25603	0.266867	4.70659	2.51901e-06	0.000200048
DUXAP9	257.051	0.736435	0.156119	4.71713	2.3919e-06	0.000190933
CRNDE	602.548	0.664637	0.140522	4.72976	2.24781e-06	0.000182249
MTHFD2	1198.14	1.03973	0.219515	4.7365	2.1744e-06	0.000177225
ACOXL	38.8875	1.4255	0.300833	4.73849	2.15315e-06	0.000176422
CSRP1-AS1	22.405	2.02689	0.426063	4.75725	1.96245e-06	0.00016339
MYLK4	59.6979	1.38726	0.289681	4.78891	1.67688e-06	0.000141903
ERN1	725.935	0.950505	0.198471	4.78913	1.67508e-06	0.000141903
SERTAD4	716.352	0.854342	0.178389	4.78921	1.67439e-06	0.000141903
NXPH4	75.9524	1.17503	0.245015	4.79575	1.6207e-06	0.000139434
PPP1R15A	5539.25	1.03862	0.215207	4.82613	1.39209e-06	0.000122488
SHANK2	366.586	0.905197	0.187277	4.83345	1.34185e-06	0.000118742
SLC6A9	2370.3	0.85191	0.176231	4.83405	1.33785e-06	0.000118742
CALCOCO2	2828.58	0.492721	0.101799	4.84014	1.29748e-06	0.000116235
ITPRIPL2	1179.11	0.828217	0.170706	4.8517	1.22405e-06	0.000111504
CLDN1	330.163	1.45997	0.300654	4.85598	1.19791e-06	0.000109769
HERPUD1	3835.51	0.917963	0.189017	4.8565	1.19478e-06	0.000109769
ZXDB	835.507	0.594702	0.121334	4.90137	9.51726e-07	8.8254e-05
SFTA1P	381.681	1.50961	0.30797	4.9018	9.49631e-07	8.8254e-05
FAM241A	816.719	0.703588	0.143275	4.91076	9.07237e-07	8.51483e-05
PARD3B	382.782	0.896911	0.18247	4.91538	8.86116e-07	8.36731e-05
NANOS1	696.195	0.829282	0.168444	4.9232	8.51392e-07	8.08874e-05
ERO1B	415.698	0.889468	0.180314	4.93289	8.10217e-07	7.79318e-05
DDIT3	297.478	1.02849	0.208403	4.93511	8.01057e-07	7.76734e-05
KCTD16	17.7656	2.85252	0.575941	4.9528	7.31544e-07	7.17006e-05
LARS1	6420.75	0.637598	0.128403	4.96562	6.84832e-07	6.79828e-05
BBC3	389.066	0.975811	0.195913	4.98084	6.331e-07	6.32528e-05
CCND2	50.882	1.34346	0.268674	5.00034	5.72301e-07	5.8307e-05
PYCR1	1431.76	0.726635	0.145259	5.00233	5.66403e-07	5.80882e-05
OGT	17136.2	0.975706	0.194729	5.01057	5.42685e-07	5.64028e-05
SLC31A1	2590.54	0.658	0.131293	5.01168	5.39572e-07	5.64028e-05
NEDD4	2076.51	0.802808	0.15992	5.02006	5.16541e-07	5.49215e-05
LINC02693	990.664	0.722711	0.142233	5.08117	3.75125e-07	4.06237e-05
PXK	909.508	0.60409	0.118635	5.092	3.54304e-07	3.86391e-05
EIF4EBP1	2301.32	0.924714	0.181358	5.09882	3.41776e-07	3.75372e-05
GYPC	60.2604	1.32488	0.258948	5.11641	3.1141e-07	3.46942e-05
CD55	8814.39	0.655327	0.127328	5.14677	2.6501e-07	3.03996e-05
PID1	161.958	0.904364	0.173847	5.20208	1.97075e-07	2.3297e-05
VSIR	785.549	1.05143	0.20145	5.21931	1.79589e-07	2.15591e-05
MIR325HG	42.4534	1.88643	0.361391	5.2199	1.79016e-07	2.15591e-05
SLC1A3	248.666	1.02038	0.194679	5.24134	1.59411e-07	1.94381e-05
VGLL3	267.358	1.0744	0.20346	5.28064	1.2873e-07	1.62075e-05
CLIC6	556.913	0.617703	0.116299	5.31132	1.08835e-07	1.3929e-05
ABCC3	1851.46	0.959972	0.180223	5.32658	1.00078e-07	1.2915e-05
KLF13	657.151	0.918007	0.171151	5.36372	8.15235e-08	1.06101e-05
PRKCE	812.151	0.955186	0.176466	5.41285	6.20309e-08	8.21035e-06
OVCH2	52.5281	1.67898	0.309746	5.4205	5.94313e-08	8.07327e-06
SHOC1	30.7881	2.43016	0.444862	5.46273	4.68871e-08	6.42561e-06
CLTCL1	363.84	1.13888	0.205752	5.53519	3.10893e-08	4.33738e-06
PPL	493.06	1.50527	0.26816	5.61335	1.98451e-08	2.84557e-06
LITAF	2739.98	0.520635	0.0924091	5.63402	1.76054e-08	2.54801e-06
ID3	124.655	1.40839	0.249473	5.64546	1.64739e-08	2.40674e-06
SEL1L3	936.27	1.10771	0.194612	5.69188	1.25645e-08	1.8709e-06
AJUBA	6994.56	0.926318	0.162355	5.70551	1.15993e-08	1.74396e-06
SORBS2	561.545	0.703771	0.122815	5.73033	1.00233e-08	1.52178e-06
DNASE2	1515.32	0.631177	0.109788	5.74907	8.97336e-09	1.38961e-06
ST6GALNAC3	32.5196	2.16828	0.377134	5.74936	8.95823e-09	1.38961e-06
NBR2	187.606	1.18855	0.205961	5.77075	7.8921e-09	1.25997e-06
IGDCC4	479.096	1.16898	0.202046	5.78573	7.21962e-09	1.16462e-06
LINC02331	34.8124	2.10094	0.361844	5.80621	6.39026e-09	1.04168e-06
ARHGEF17	1472.44	0.633261	0.108138	5.85604	4.74047e-09	7.97945e-07
PNMA2	728.119	0.903288	0.153655	5.87867	4.13578e-09	7.1163e-07
SLC38A1	9842.65	0.802431	0.135734	5.91177	3.38456e-09	6.23968e-07
LINC00662	443.724	1.1295	0.188523	5.99131	2.08163e-09	4.08052e-07
XPOT	6966.23	0.844467	0.138403	6.10153	1.05061e-09	2.14076e-07
INHBE	18.0089	5.36948	0.86966	6.17423	6.64855e-10	1.39134e-07
GARS1	11547.6	0.824272	0.133356	6.18099	6.3701e-10	1.3701e-07
TMEM268	589.642	1.02135	0.165162	6.18394	6.252e-10	1.36364e-07
IARS1	11255.5	0.721095	0.115402	6.24853	4.14338e-10	9.16633e-08
STC2	36.3656	2.02837	0.319797	6.34267	2.25813e-10	5.06804e-08
DDX60L	1395.61	0.6872	0.108041	6.36056	2.01021e-10	4.67324e-08
NARS1	6727.97	0.647176	0.100956	6.41047	1.45074e-10	3.62358e-08
ANGPT4	37.1532	2.11219	0.327248	6.4544	1.08647e-10	2.75822e-08
SLC22A15	176.528	1.21701	0.187468	6.49184	8.47915e-11	2.22556e-08
ARHGAP23	4880.58	0.721287	0.11001	6.55656	5.50628e-11	1.47018e-08
PLXNA2	817.482	0.90225	0.137355	6.56875	5.07384e-11	1.37848e-08
SPX	17.1956	4.73376	0.717067	6.60156	4.06849e-11	1.12508e-08
SLC43A1	460.076	0.898788	0.136013	6.60811	3.8925e-11	1.09599e-08
TNFSF18	357.912	3.65984	0.551711	6.63363	3.27531e-11	9.57009e-09
FAM167A	564.863	1.31531	0.198229	6.63533	3.23769e-11	9.57009e-09
LNCOG	52.3333	1.84199	0.276786	6.65494	2.83411e-11	8.60569e-09
NLRP1	783.838	0.959285	0.142641	6.72517	1.75386e-11	5.5429e-09
CHRM3-AS2	82.4676	1.65358	0.245245	6.74257	1.55606e-11	5.02024e-09
HIF1A-AS3	151.694	1.81122	0.264227	6.85477	7.14287e-12	2.40466e-09
S100P	43.2758	2.52631	0.36125	6.99325	2.68589e-12	9.67294e-10
CARS1	4112.25	0.787882	0.112208	7.0216	2.19346e-12	8.08761e-10
OGFRL1	3759.11	1.05521	0.149754	7.04628	1.83765e-12	6.94095e-10
XBP1	2938.32	0.82769	0.116947	7.07748	1.46797e-12	5.82896e-10
PDCD4	1579.97	0.887842	0.12472	7.11868	1.08968e-12	4.44074e-10
CASP4	1387.39	0.911445	0.127158	7.16782	7.62011e-13	3.27792e-10
RBCK1	4174.07	1.00805	0.136726	7.37281	1.67065e-13	7.3919e-11
YARS1	8113.05	0.933029	0.12545	7.43746	1.02638e-13	4.67484e-11
RELN	197.149	2.16288	0.287358	7.52675	5.20188e-14	2.4411e-11
PSPH	1241.58	0.820343	0.108546	7.55754	4.10758e-14	1.98781e-11
AARS1	9375.45	0.939695	0.123608	7.60224	2.91037e-14	1.45387e-11
MARS1	5810.7	0.718501	0.0935128	7.68345	1.54866e-14	7.9942e-12
MKX	75.8778	1.67262	0.214144	7.81075	5.68482e-15	3.14411e-12
SHMT2	6637.79	1.04515	0.132783	7.87116	3.51367e-15	2.01529e-12
FBXO25	434.182	0.97589	0.123219	7.91996	2.37589e-15	1.42998e-12
PHGDH	2039.53	1.61832	0.199298	8.12014	4.65662e-16	3.00469e-13
SESN2	656.535	1.56213	0.185831	8.40619	4.23548e-17	2.98139e-14
ASNS	64.2974	2.53499	0.299136	8.47439	2.36317e-17	1.74267e-14
RPL13AP20	150.14	1.60022	0.187712	8.52488	1.52963e-17	1.18439e-14
VLDLR-AS1	45.3737	3.11961	0.354807	8.79242	1.46378e-18	1.19306e-15
NNMT	444.2	1.83522	0.208076	8.81994	1.14518e-18	9.8524e-16
SARS1	7504.74	1.19601	0.134533	8.89009	6.10616e-19	5.56236e-16
CEBPB	1197.83	1.06886	0.117632	9.08654	1.02239e-19	9.8955e-17
ADM2	364.163	2.60937	0.286479	9.10843	8.35847e-20	8.62928e-17
ANKFN1	165.266	2.66709	0.290369	9.18518	4.10842e-20	4.5445e-17
SLC16A1	38.9374	4.86693	0.52353	9.29638	1.45314e-20	1.73103e-17
CEBPG	1870.22	1.15622	0.123413	9.36874	7.34037e-21	9.47275e-18
CHAC1	534.063	2.0529	0.214614	9.56555	1.11607e-21	1.57122e-18
TRIB3	1775.99	1.64416	0.169267	9.71342	2.64327e-22	4.09337e-19
WARS1	6492.41	1.10444	0.112914	9.78122	1.35566e-22	2.33264e-19
RPS6KA2	257.508	2.10224	0.194036	10.8343	2.36797e-27	4.58379e-24
GPT2	1575.94	1.40544	0.120845	11.6301	2.89672e-31	6.40836e-28
CTH	1023.18	2.46073	0.209759	11.7312	8.81744e-32	2.27578e-28
GDF15	1807.4	1.93552	0.162156	11.9362	7.66756e-33	2.3748e-29
JDP2	332.059	2.35523	0.186439	12.6327	1.39339e-36	5.39451e-33
PCK2	958.359	1.96773	0.150451	13.0789	4.34628e-39	2.24355e-35
SLC1A4	897.39	2.21699	0.150393	14.7413	3.4999e-49	2.70998e-45
ASS1	171.478	3.68483	0.234175	15.7354	8.65742e-56	1.34069e-51

## Sheet: RNAseq DEGs Fig. 5_2
List of significant DEGs from RNA-seq data comparing sip53 vs siCTL MDA-MB-231 cells grown with 25% AAs concentration. DEGs have been calculated using the R package DESeq2 and sorted in increasing stat order. Wald test and bonferroni correction (padj). Cutoff padj<0.05.
GeneSymbols	baseMean	log2FoldChange	lfcSE	stat	pvalue	padj
PCK2	958.359	-2.48307	0.151965	-16.3397	5.15173e-60	8.31541e-56
SLC1A4	897.39	-2.31785	0.150624	-15.3883	1.96024e-53	1.58201e-49
SORBS2	561.545	-1.94231	0.128344	-15.1336	9.71803e-52	5.22863e-48
NNMT	444.2	-3.16449	0.215198	-14.705	5.98299e-49	2.41429e-45
JDP2	332.059	-2.68916	0.188971	-14.2306	5.91927e-46	1.91086e-42
APOL6	854.118	-2.61041	0.205436	-12.7067	5.42743e-37	1.25149e-33
PHGDH	2039.53	-2.46689	0.200157	-12.3248	6.66232e-35	1.34421e-31
GPT2	1575.94	-1.43984	0.120844	-11.9148	9.9071e-33	1.23008e-29
VIPR1	905.619	-2.39002	0.212754	-11.2337	2.78418e-29	2.6435e-26
SHMT2	6637.79	-1.46304	0.132923	-11.0067	3.54858e-28	3.01461e-25
ASS1	171.478	-2.12873	0.202314	-10.5219	6.84816e-26	4.60567e-23
NXPH4	75.9524	-2.99114	0.285895	-10.4624	1.28577e-25	7.98217e-23
YARS1	8113.05	-1.30005	0.125549	-10.3549	3.97631e-25	2.2922e-22
MARS1	5810.7	-0.943532	0.0936133	-10.079	6.83891e-24	3.44959e-21
SARS1	7504.74	-1.34327	0.134569	-9.982	1.82739e-23	8.67524e-21
CASP4	1387.39	-1.26346	0.127708	-9.89333	4.44984e-23	1.94121e-20
IFIT3	1852.26	-1.36288	0.142813	-9.54308	1.38645e-21	4.76137e-19
FAM167A	564.863	-1.87726	0.199854	-9.39316	5.82282e-21	1.84286e-18
WARS1	6492.41	-1.04811	0.112875	-9.28556	1.60857e-20	4.89886e-18
TNFSF18	357.912	-5.20944	0.563271	-9.24855	2.27559e-20	6.8019e-18
AARS1	9375.45	-1.14196	0.123651	-9.23536	2.57425e-20	7.55472e-18
PLXNA2	817.482	-1.2597	0.138227	-9.11324	7.996e-20	2.22523e-17
ARPIN	503.754	-1.66438	0.184206	-9.03542	1.63372e-19	4.46947e-17
GARS1	11547.6	-1.20419	0.133423	-9.02531	1.79186e-19	4.82039e-17
APOL3	228.814	-2.16197	0.247156	-8.74739	2.18346e-18	5.26018e-16
ITGB4	3252.74	-1.62728	0.186659	-8.71794	2.83316e-18	6.53286e-16
DDX60	350.576	-1.4693	0.169871	-8.64952	5.17168e-18	1.13548e-15
PSPH	1241.58	-0.936219	0.108717	-8.61148	7.21224e-18	1.53175e-15
CREB3L1	1550.46	-1.75798	0.204805	-8.58366	9.19002e-18	1.90175e-15
CTH	1023.18	-1.78435	0.208122	-8.5736	1.00297e-17	2.04923e-15
ASNS	64.2974	-2.48895	0.29683	-8.3851	5.06817e-17	9.97627e-15
RAB37	77.1488	-3.68494	0.440983	-8.35619	6.47767e-17	1.21577e-14
LTB4R	903.27	-1.13216	0.136037	-8.32247	8.6151e-17	1.58019e-14
EIF4EBP1	2301.32	-1.5022	0.181768	-8.26438	1.40425e-16	2.51845e-14
TUBE1	431.401	-2.05497	0.251659	-8.16572	3.19523e-16	5.6675e-14
MKX	75.8778	-1.7572	0.215317	-8.161	3.32267e-16	5.82947e-14
PSAT1	6245.18	-3.12207	0.383082	-8.14987	3.64325e-16	6.25592e-14
PNMA2	728.119	-1.24805	0.154441	-8.08104	6.42144e-16	1.09104e-13
EMP1	7114.97	-1.76085	0.219111	-8.03634	9.25582e-16	1.50907e-13
DTX3L	994.25	-1.24301	0.154986	-8.0201	1.05656e-15	1.7054e-13
LSM8	1433.07	-0.899073	0.113709	-7.90679	2.64118e-15	4.02181e-13
MTHFD2	1198.14	-1.71326	0.220306	-7.77673	7.44231e-15	1.07256e-12
IRF1	1232.88	-1.32439	0.170934	-7.74797	9.3374e-15	1.32206e-12
IARS1	11255.5	-0.893783	0.115432	-7.74292	9.71581e-15	1.36368e-12
NOD1	130.564	-1.43441	0.186526	-7.69012	1.46998e-14	2.02795e-12
NLRP1	783.838	-1.09326	0.142913	-7.64983	2.01248e-14	2.64093e-12
CCDC150	244.703	-1.75829	0.230681	-7.62219	2.49415e-14	3.12079e-12
APOL1	570.175	-1.52106	0.200743	-7.57713	3.5329e-14	4.25556e-12
TLR3	356.991	-1.99109	0.263048	-7.56929	3.75257e-14	4.48669e-12
SLC1A5	5542.22	-1.70713	0.225632	-7.566	3.84902e-14	4.56817e-12
AJUBA	6994.56	-1.22746	0.162423	-7.55717	4.11928e-14	4.85323e-12
ST6GALNAC3	32.5196	-3.15466	0.419211	-7.52524	5.26229e-14	6.04097e-12
EPSTI1	85.6025	-2.24416	0.300485	-7.46845	8.1142e-14	8.6736e-12
SAMD9L	522.796	-1.77549	0.237936	-7.46204	8.51903e-14	9.04642e-12
AIDA	1386.61	-0.793876	0.106648	-7.44389	9.77601e-14	1.02953e-11
SLC9A3R1	1979.19	-0.971022	0.132824	-7.31062	2.65917e-13	2.66594e-11
LGALS8	2899.73	-1.09064	0.149678	-7.28659	3.17899e-13	3.14798e-11
SLC16A1	38.9374	-2.70691	0.372451	-7.26783	3.65305e-13	3.59536e-11
CEBPG	1870.22	-0.892859	0.123001	-7.25895	3.90097e-13	3.77039e-11
SLC3A2	6396.18	-1.25332	0.173166	-7.2377	4.56347e-13	4.35852e-11
PRKCE	812.151	-1.2789	0.177061	-7.22293	5.08807e-13	4.80272e-11
NALF1	242.565	-1.31282	0.182619	-7.18884	6.53464e-13	6.09685e-11
TMEM87B	2816.42	-1.23031	0.171393	-7.17832	7.05709e-13	6.47207e-11
HNF4G	63.4507	-2.13742	0.301086	-7.09903	1.25633e-12	1.07864e-10
CARS1	4112.25	-0.79552	0.112191	-7.09075	1.33387e-12	1.13315e-10
GOLM1	7008.21	-0.691416	0.0976033	-7.08394	1.40117e-12	1.1841e-10
NCOA7	1084.09	-1.20051	0.169799	-7.07017	1.54745e-12	1.29416e-10
PLAAT4	633.67	-1.62695	0.230502	-7.0583	1.68555e-12	1.40239e-10
HAUS5	1309.74	-1.16754	0.166486	-7.01285	2.33511e-12	1.89402e-10
PABPC1L	2184.69	-1.29584	0.185646	-6.9802	2.94755e-12	2.35527e-10
SLC22A15	176.528	-1.31145	0.188049	-6.97399	3.08082e-12	2.43737e-10
MBP	4168.25	-0.64807	0.092968	-6.9709	3.14925e-12	2.45885e-10
SFTA1P	381.681	-2.15812	0.309919	-6.96351	3.3189e-12	2.5755e-10
MOV10	1823.92	-0.85486	0.122887	-6.95645	3.48957e-12	2.69498e-10
ANGPT4	37.1532	-2.32198	0.333918	-6.95373	3.55756e-12	2.73441e-10
TMEM156	1166.96	-1.15141	0.165631	-6.95167	3.60983e-12	2.76143e-10
ARHGAP23	4880.58	-0.764544	0.110014	-6.94951	3.66553e-12	2.79082e-10
CHAC1	534.063	-1.47222	0.212328	-6.93371	4.09958e-12	3.09212e-10
SLC7A5	16047.5	-1.31378	0.190193	-6.90761	4.92899e-12	3.68328e-10
IFIT2	1503.21	-1.44414	0.209109	-6.90616	4.9795e-12	3.70388e-10
LINC02331	34.8124	-2.59921	0.378287	-6.87101	6.37507e-12	4.69863e-10
PLSCR4	727.593	-1.70343	0.248227	-6.8624	6.77137e-12	4.96803e-10
TTC39B	124.94	-1.57437	0.229469	-6.86094	6.84087e-12	4.98397e-10
OGFRL1	3759.11	-1.02501	0.149719	-6.84623	7.58212e-12	5.43925e-10
TNS2	1261.97	-0.972984	0.142195	-6.8426	7.77679e-12	5.54461e-10
ARHGEF2	5975.72	-0.76957	0.112592	-6.83501	8.20002e-12	5.75463e-10
PSMB9	557.729	-1.74405	0.258122	-6.7567	1.4117e-11	9.63781e-10
TLCD5	317.75	-1.42527	0.210972	-6.75574	1.4211e-11	9.63781e-10
XAF1	71.8566	-2.35677	0.349258	-6.74793	1.49971e-11	1.01284e-09
EPRS1	6416.17	-0.855723	0.127687	-6.70174	2.05951e-11	1.3624e-09
NARS1	6727.97	-0.674238	0.100953	-6.67873	2.41028e-11	1.57507e-09
TSEN15	2443.76	-1.16033	0.17402	-6.66782	2.59622e-11	1.68296e-09
IFI35	627.685	-0.786318	0.118079	-6.65927	2.75194e-11	1.76266e-09
NIBAN1	1858.01	-1.44226	0.216622	-6.65797	2.77637e-11	1.77128e-09
MILR1	517.43	-0.823086	0.123958	-6.64004	3.13593e-11	1.95221e-09
DOCK11	503.197	-1.02775	0.155472	-6.61048	3.83065e-11	2.33323e-09
ACSS3	581.267	-0.849551	0.128895	-6.59105	4.36717e-11	2.65002e-09
ERAP2	592.801	-0.775132	0.117987	-6.56961	5.04465e-11	3.03827e-09
MX1	84.2044	-1.4891	0.226778	-6.56635	5.15643e-11	3.09405e-09
TRIM38	1675.66	-0.672836	0.10255	-6.56106	5.34265e-11	3.15882e-09
BTN3A1	776.103	-1.05243	0.160698	-6.54914	5.78705e-11	3.38438e-09
CYB5R2	191.312	-1.11335	0.170271	-6.53871	6.20514e-11	3.58986e-09
CMKLR1	532.048	-1.50212	0.23	-6.53097	6.53454e-11	3.76693e-09
FHL1	1085.19	-1.57486	0.24124	-6.5282	6.6565e-11	3.8181e-09
LINC03014	107.764	-1.64808	0.252591	-6.5247	6.81397e-11	3.86487e-09
TBC1D9	861.027	-0.686211	0.105175	-6.52447	6.82416e-11	3.86487e-09
SLC8B1	1796.93	-0.868244	0.133098	-6.52335	6.87541e-11	3.88028e-09
RGS3	1002.49	-1.18867	0.182263	-6.52171	6.95116e-11	3.90936e-09
TIMELESS	1490.02	-1.09427	0.168053	-6.51144	7.44331e-11	4.17161e-09
ANK2	218.792	-1.82153	0.281134	-6.47923	9.2193e-11	5.04436e-09
RPS6KA2	257.508	-1.19967	0.186373	-6.43692	1.2192e-10	6.60375e-09
VLDLR-AS1	45.3737	-1.96249	0.305455	-6.42482	1.32022e-10	7.07965e-09
DAZAP2	3373.68	-0.94753	0.147689	-6.41571	1.40173e-10	7.49181e-09
AGPAT3	1714.58	-0.749958	0.117447	-6.38548	1.70858e-10	9.07176e-09
PSMB8	1455.22	-1.14833	0.180101	-6.37606	1.81707e-10	9.58476e-09
LIMS2	420.801	-1.36985	0.215085	-6.36888	1.90408e-10	1.0011e-08
SLC1A7	121.237	-2.0694	0.325166	-6.36414	1.96386e-10	1.01946e-08
MRPS16	1623.27	-1.19789	0.188413	-6.35779	2.04675e-10	1.05212e-08
F2RL3	248.721	-1.22154	0.192307	-6.35204	2.12477e-10	1.08876e-08
PDGFA	301.348	-0.908721	0.14342	-6.33606	2.35711e-10	1.18894e-08
ZGRF1	412.823	-1.36823	0.215991	-6.33465	2.3788e-10	1.19614e-08
LMCD1	224.153	-1.0244	0.162383	-6.30856	2.81649e-10	1.40746e-08
SP140L	681.308	-0.783393	0.12432	-6.30142	2.94935e-10	1.46931e-08
KMT5A	3201.79	-0.680953	0.108366	-6.28385	3.30289e-10	1.62537e-08
RHBDD1	574.808	-0.738957	0.117651	-6.2809	3.36611e-10	1.65144e-08
NXN	1068.56	-1.34905	0.215027	-6.27387	3.52187e-10	1.72262e-08
CDC25B	4363.18	-1.11456	0.17841	-6.24719	4.17895e-10	2.01052e-08
GPR17	120.284	-2.09933	0.336519	-6.23837	4.42168e-10	2.10532e-08
ADM2	364.163	-1.75886	0.282004	-6.23701	4.46014e-10	2.10896e-08
MTHFD1L	2384.87	-1.20472	0.193174	-6.23643	4.47684e-10	2.10896e-08
SLC43A1	460.076	-0.841448	0.135584	-6.20608	5.43236e-10	2.49811e-08
SLC15A3	120.98	-1.45377	0.234329	-6.20399	5.505e-10	2.51765e-08
GBP1	1522.2	-1.85227	0.298867	-6.19764	5.73167e-10	2.60605e-08
ZNF362	578.789	-0.692913	0.111856	-6.19466	5.84107e-10	2.64833e-08
KIF7	99.2691	-1.69293	0.273731	-6.18464	6.22456e-10	2.80644e-08
ERLIN2	1166.23	-1.12523	0.182265	-6.17361	6.67493e-10	2.99278e-08
PDCD4	1579.97	-0.768343	0.124492	-6.17183	6.75022e-10	3.00981e-08
PLAAT3	2227.29	-0.599095	0.097091	-6.17044	6.80982e-10	3.02228e-08
ZNF331	859.151	-0.978802	0.158631	-6.17031	6.81562e-10	3.02228e-08
USP44	153.447	-1.38813	0.22523	-6.16316	7.13068e-10	3.14284e-08
ADARB1	349.495	-0.943525	0.153196	-6.15894	7.32344e-10	3.20346e-08
PITPNM3	1030.13	-1.26348	0.206206	-6.12729	8.93881e-10	3.85779e-08
LARS1	6420.75	-0.786139	0.12844	-6.12068	9.31786e-10	4.01066e-08
NGFR	88.0047	-1.85146	0.303203	-6.10632	1.01953e-09	4.35349e-08
IFIH1	226.27	-1.01598	0.166729	-6.09358	1.10415e-09	4.70241e-08
PAG1	363.318	-1.06974	0.175909	-6.08123	1.19262e-09	5.06582e-08
UBE2L6	961.512	-0.827033	0.136042	-6.07926	1.20737e-09	5.11501e-08
GGT5	1137.64	-1.63807	0.269685	-6.07402	1.24749e-09	5.25736e-08
MED20	1357.95	-0.966099	0.159087	-6.07277	1.25725e-09	5.28471e-08
RCN1	2058.8	-0.846621	0.139485	-6.0696	1.2823e-09	5.37598e-08
C21orf58	253.373	-1.27227	0.209719	-6.06657	1.30674e-09	5.46428e-08
MYRF	450.474	-1.30004	0.214621	-6.05738	1.3836e-09	5.75583e-08
C6orf132	523.101	-1.63571	0.270154	-6.05472	1.40661e-09	5.83653e-08
RCSD1	754.219	-1.10036	0.182935	-6.01504	1.79839e-09	7.31177e-08
LITAF	2739.98	-0.555597	0.0924092	-6.01235	1.82849e-09	7.41551e-08
CA13	205.659	-1.13955	0.18959	-6.01059	1.84845e-09	7.47764e-08
APOL2	623.921	-1.00484	0.167339	-6.00485	1.91504e-09	7.70839e-08
NFE2L2	2714.05	-0.643437	0.107191	-6.00272	1.9404e-09	7.75249e-08
HAX1	2476.24	-0.727647	0.121451	-5.99128	2.08195e-09	8.23645e-08
TPM1	1361.81	-1.18162	0.197665	-5.9779	2.26028e-09	8.87549e-08
MINDY2	473.765	-1.0893	0.182233	-5.97753	2.26548e-09	8.87549e-08
TGFB1I1	1617.65	-0.989365	0.165598	-5.97449	2.30809e-09	9.02055e-08
ANKRD1	13050.3	-1.28773	0.215595	-5.97289	2.33081e-09	9.05401e-08
SLC1A3	248.666	-1.1667	0.195351	-5.97232	2.33909e-09	9.05401e-08
RAB14	3039.16	-0.953973	0.159916	-5.96547	2.43929e-09	9.41926e-08
PTPRJ	5810.94	-0.904442	0.15222	-5.94167	2.82137e-09	1.06901e-07
TPM2	948.373	-1.1609	0.195428	-5.94029	2.84526e-09	1.07554e-07
ZNF736	257.024	-0.956098	0.161001	-5.93845	2.87738e-09	1.08514e-07
C6orf120	508.562	-0.834827	0.140999	-5.92081	3.2036e-09	1.19697e-07
CASP1	54.8384	-2.02334	0.342721	-5.90375	3.55323e-09	1.31292e-07
BRCA1	861.028	-1.23035	0.20876	-5.89364	3.77782e-09	1.37647e-07
PHKB	1497.3	-0.525918	0.0893337	-5.88712	3.92982e-09	1.42863e-07
ELAPOR2	584.808	-0.68454	0.116438	-5.87902	4.12696e-09	1.49357e-07
TIMM44	2630.11	-0.715843	0.121773	-5.87851	4.13977e-09	1.49431e-07
PID1	161.958	-1.02706	0.174724	-5.8782	4.14751e-09	1.49431e-07
VSIR	785.549	-1.18493	0.201625	-5.87691	4.18004e-09	1.50004e-07
SYNE3	281.79	-1.54009	0.262175	-5.87429	4.24657e-09	1.51982e-07
DNASE2	1515.32	-0.644362	0.109751	-5.87112	4.32873e-09	1.5458e-07
FMNL1	3716.62	-0.550694	0.0939031	-5.86449	4.50511e-09	1.59817e-07
TBCC	1511	-0.608776	0.103861	-5.86144	4.58879e-09	1.62074e-07
CRISPLD2	213.814	-1.75492	0.299463	-5.86022	4.62254e-09	1.62682e-07
FZD1	1158.18	-0.90358	0.154661	-5.84231	5.14812e-09	1.79861e-07
ZNF621	1406.22	-0.646257	0.110625	-5.84189	5.16112e-09	1.79926e-07
FBXW11	1939.51	-1.40027	0.240022	-5.83393	5.41364e-09	1.87514e-07
ZNF598	1972.92	-0.667208	0.114419	-5.83127	5.5008e-09	1.90125e-07
GPX8	1744.4	-1.18987	0.204234	-5.82601	5.67675e-09	1.9537e-07
SPX	17.1956	-3.02513	0.519593	-5.82211	5.81092e-09	1.99562e-07
BCAM	1013.36	-1.20102	0.206398	-5.81896	5.92161e-09	2.0277e-07
MOCOS	1610.17	-0.864044	0.148667	-5.81194	6.17536e-09	2.10229e-07
NALCN	226.812	-1.25027	0.21514	-5.81143	6.19405e-09	2.10229e-07
ANKRD28	3051.66	-0.903993	0.155617	-5.80909	6.28146e-09	2.12111e-07
LINC02693	990.664	-0.826042	0.142371	-5.80202	6.55217e-09	2.18932e-07
UGCG	2874.96	-0.950431	0.16382	-5.80169	6.56483e-09	2.18932e-07
PTPN18	533.987	-0.663954	0.114571	-5.79513	6.82694e-09	2.26736e-07
ITGB2	594.258	-1.34914	0.232953	-5.79147	6.97727e-09	2.29837e-07
KCNT2	15.083	-3.41362	0.589515	-5.79056	7.01526e-09	2.30433e-07
ERAP1	3164.1	-0.484781	0.083874	-5.77987	7.47572e-09	2.41732e-07
HERC6	180.349	-1.12823	0.195345	-5.77558	7.66876e-09	2.46526e-07
MYLK	670.278	-1.11582	0.193255	-5.77382	7.74941e-09	2.48181e-07
CAT	1682.88	-0.515131	0.089464	-5.75797	8.513e-09	2.71022e-07
EVPL	1116.98	-1.57614	0.273855	-5.75539	8.64442e-09	2.74125e-07
GAB3	50.171	-1.49667	0.26021	-5.75176	8.83189e-09	2.79521e-07
MYO6	1616.1	-0.973149	0.169428	-5.74374	9.2608e-09	2.92522e-07
SHANK2	366.586	-1.07631	0.187855	-5.72948	1.00737e-08	3.15729e-07
MTSS2	690.021	-0.912866	0.159338	-5.72911	1.00962e-08	3.15818e-07
ALDH9A1	2395.29	-0.857766	0.149735	-5.72855	1.01292e-08	3.16238e-07
SEMA6B	1646.95	-1.14806	0.2006	-5.72313	1.04582e-08	3.25253e-07
IER5	2767.45	-0.96555	0.16928	-5.70387	1.17116e-08	3.59387e-07
NMI	718.933	-0.748179	0.131263	-5.69986	1.19902e-08	3.66543e-07
RARG	418.711	-0.798283	0.140164	-5.69536	1.2311e-08	3.75635e-07
LOC100288637	386.645	-1.60205	0.281477	-5.69159	1.25861e-08	3.83307e-07
LYPD6B	60.9271	-2.45386	0.431259	-5.68999	1.27045e-08	3.85458e-07
TOM1L1	733.264	-0.82171	0.144754	-5.67661	1.37387e-08	4.13724e-07
IFT74	383.51	-0.905464	0.15977	-5.66729	1.45073e-08	4.34438e-07
AASS	1563.96	-1.00082	0.176678	-5.66464	1.4733e-08	4.40381e-07
CCPG1	263.665	-0.776705	0.13728	-5.65781	1.53317e-08	4.56586e-07
WNK4	54.3772	-1.77512	0.31392	-5.65471	1.56112e-08	4.63198e-07
NAGS	468.743	-0.914854	0.161935	-5.64952	1.60892e-08	4.76506e-07
CSPG4	53.9354	-1.62513	0.287674	-5.64921	1.61187e-08	4.76506e-07
SYTL1	180.226	-1.18469	0.210032	-5.64052	1.69538e-08	5.00275e-07
KIF21A	378.298	-0.825921	0.146739	-5.62852	1.81766e-08	5.33433e-07
ANOS1	608.772	-1.47329	0.261917	-5.62504	1.8546e-08	5.43287e-07
PDLIM1	3932.91	-1.00399	0.178713	-5.61788	1.93319e-08	5.63243e-07
STC2	36.3656	-1.72996	0.308012	-5.61653	1.94834e-08	5.66632e-07
OSGEPL1	130.184	-1.02202	0.182108	-5.61217	1.99804e-08	5.80043e-07
ETV5	2039.44	-0.65896	0.117551	-5.60574	2.07366e-08	6.00914e-07
KLHL5	3701.75	-0.707846	0.126461	-5.59736	2.1764e-08	6.29556e-07
PTPN13	285.674	-1.17137	0.209296	-5.59671	2.18461e-08	6.308e-07
CHEK2	276.366	-0.816322	0.145982	-5.59191	2.2458e-08	6.45007e-07
STIM1	1925.66	-0.789335	0.141233	-5.58889	2.28531e-08	6.54027e-07
GUSB	2229.7	-0.765862	0.137078	-5.58707	2.30932e-08	6.5973e-07
SFI1	608.446	-0.824211	0.147569	-5.58527	2.33331e-08	6.65405e-07
PXK	909.508	-0.661974	0.118692	-5.57725	2.44345e-08	6.95473e-07
ELF3	206.458	-1.42006	0.254629	-5.57698	2.44736e-08	6.95473e-07
PRKACB	937.19	-0.922621	0.165883	-5.56188	2.66879e-08	7.54411e-07
AIF1L	279.528	-1.12333	0.202102	-5.55823	2.72529e-08	7.66356e-07
RNF180	80.415	-1.39068	0.25026	-5.55695	2.74522e-08	7.7062e-07
PABPC4L	94.6689	-1.38825	0.249841	-5.55655	2.75162e-08	7.71074e-07
CCDC80	502.745	-1.13817	0.205403	-5.54115	3.00487e-08	8.37679e-07
TTC19	2007.11	-0.583736	0.105407	-5.53795	3.06034e-08	8.51671e-07
RBCK1	4174.07	-0.755668	0.136569	-5.53323	3.14382e-08	8.71896e-07
MATN3	60.1237	-1.74313	0.31573	-5.52095	3.37179e-08	9.33481e-07
ADAMTSL4	82.8853	-1.16493	0.211034	-5.52011	3.3878e-08	9.33481e-07
PHLDB3	255.597	-0.81146	0.147002	-5.52005	3.38901e-08	9.33481e-07
CREBL2	1179.81	-1.19456	0.216629	-5.51431	3.50155e-08	9.612e-07
ENOX1	99.1762	-1.39103	0.252509	-5.50881	3.61273e-08	9.88357e-07
PARP10	1146.91	-0.836978	0.152012	-5.50601	3.67055e-08	1.00248e-06
XPOT	6966.23	-0.759263	0.138366	-5.48734	4.08028e-08	1.10689e-06
PARP14	1258.07	-0.855103	0.155973	-5.48237	4.19656e-08	1.13462e-06
CORO2A	259.247	-1.06525	0.194461	-5.47794	4.30298e-08	1.15757e-06
ANKFN1	165.266	-1.51134	0.276139	-5.47312	4.42175e-08	1.18557e-06
MCCC1	1255.12	-0.663823	0.121357	-5.47001	4.50022e-08	1.20063e-06
DDX11	2137.72	-0.665628	0.121727	-5.46822	4.5458e-08	1.20879e-06
PSME1	4323.08	-0.725133	0.132632	-5.46727	4.57026e-08	1.2133e-06
RNPEP	716.999	-0.841093	0.154372	-5.44848	5.08014e-08	1.34191e-06
PCID2	1035.09	-0.7882	0.144671	-5.44821	5.08796e-08	1.34191e-06
ACSF2	699.056	-0.779131	0.143048	-5.44663	5.13332e-08	1.35166e-06
DDX60L	1395.61	-0.586881	0.107803	-5.444	5.20974e-08	1.36955e-06
ZCCHC24	2349.72	-0.71731	0.131908	-5.43797	5.38898e-08	1.4075e-06
NME7	802.374	-0.757715	0.139505	-5.43146	5.58961e-08	1.45285e-06
CCND2	50.882	-1.47127	0.271065	-5.42777	5.70637e-08	1.4737e-06
RHEBL1	55.4475	-1.47795	0.273081	-5.41212	6.22826e-08	1.60094e-06
LRRC75A	78.5671	-1.29952	0.240391	-5.40584	6.45045e-08	1.65527e-06
ADGRF5	2956.23	-0.874243	0.161828	-5.40231	6.57881e-08	1.68553e-06
SLC16A5	419.765	-0.751724	0.139247	-5.39851	6.71964e-08	1.71889e-06
ZDHHC6	2451.67	-0.724353	0.1345	-5.38553	7.223e-08	1.83024e-06
DHTKD1	577.104	-0.649089	0.12057	-5.38352	7.30425e-08	1.84504e-06
NQO1	2925.36	-0.961936	0.178741	-5.38174	7.37694e-08	1.86049e-06
SLC20A2	1019.01	-0.682374	0.126899	-5.3773	7.56092e-08	1.90095e-06
EIF2S2	12091.4	-0.69188	0.128685	-5.37654	7.5929e-08	1.90602e-06
CDC42EP1	2712.56	-0.789124	0.146968	-5.36935	7.90197e-08	1.97134e-06
TENM2	72.1395	-1.56341	0.291272	-5.36752	7.98252e-08	1.98224e-06
LMO4	1213.44	-0.618016	0.115242	-5.36275	8.19653e-08	2.02694e-06
NLK	719.953	-0.844648	0.157505	-5.36267	8.20017e-08	2.02694e-06
EXT1	8263.3	-0.639201	0.119471	-5.35026	8.78281e-08	2.15446e-06
SORBS3	1235.93	-1.19096	0.22315	-5.33705	9.44711e-08	2.30434e-06
ATP10A	695.803	-1.07579	0.201686	-5.33401	9.6065e-08	2.33874e-06
SEMA3D	69.12	-1.43766	0.270308	-5.3186	1.04571e-07	2.52678e-06
GBP4	563.902	-1.53755	0.289862	-5.30443	1.13029e-07	2.71892e-06
BTN2A3P	253.476	-0.993451	0.187388	-5.30157	1.14813e-07	2.75773e-06
OAS2	549.63	-0.993944	0.187592	-5.29843	1.16803e-07	2.7972e-06
JPH2	54.8903	-1.69654	0.320559	-5.29244	1.20692e-07	2.88179e-06
ZCCHC8	1653.99	-0.624604	0.118059	-5.29063	1.21897e-07	2.89771e-06
CNTN5	81.8921	-1.71229	0.323674	-5.29017	1.22205e-07	2.90076e-06
PKN3	1156.7	-1.36048	0.257251	-5.28853	1.23301e-07	2.91819e-06
PACSIN2	2659.51	-0.462448	0.0874523	-5.288	1.23663e-07	2.92246e-06
ADAMTS15	1298.18	-0.994236	0.188056	-5.28693	1.24388e-07	2.92675e-06
CLIC4	22528.1	-0.708285	0.134362	-5.27146	1.3534e-07	3.17057e-06
ALDH4A1	176.71	-1.2592	0.23936	-5.26068	1.43526e-07	3.35261e-06
SERTAD4	716.352	-0.938583	0.178494	-5.25836	1.45348e-07	3.39025e-06
DMTN	27.0311	-2.10488	0.40104	-5.24857	1.53287e-07	3.55489e-06
FAM172A	581.339	-0.70537	0.134643	-5.23881	1.61618e-07	3.72669e-06
PPARD	2132.54	-0.534218	0.102061	-5.23429	1.6562e-07	3.80893e-06
RHOXF1-AS1	113.124	-1.9762	0.377923	-5.2291	1.70337e-07	3.90063e-06
RBM39	13367.1	-0.613637	0.117411	-5.22642	1.72825e-07	3.94565e-06
SLC39A14	3069.47	-0.744061	0.142427	-5.22414	1.74964e-07	3.98883e-06
PPM1E	163.115	-1.52961	0.293195	-5.21706	1.81781e-07	4.13258e-06
PCIF1	1729.64	-0.524226	0.100531	-5.21456	1.84255e-07	4.17705e-06
TRIM21	434.125	-0.817124	0.156818	-5.21067	1.88162e-07	4.25965e-06
ARL4D	230.815	-1.13229	0.217362	-5.20922	1.89634e-07	4.28095e-06
CLDN23	115.253	-1.24149	0.238421	-5.20713	1.91785e-07	4.32347e-06
RHNO1	613.298	-1.39222	0.267941	-5.19598	2.03643e-07	4.578e-06
HR	33.4995	-2.53043	0.48709	-5.19499	2.04734e-07	4.58975e-06
CARD10	1260.42	-0.91635	0.176693	-5.18612	2.14722e-07	4.77387e-06
ZFYVE28	1036.18	-0.79924	0.154126	-5.18564	2.15274e-07	4.77955e-06
MANBAL	1430.45	-0.777512	0.150171	-5.17751	2.24866e-07	4.95164e-06
RASGRF1	141.995	-1.1927	0.230413	-5.17638	2.26229e-07	4.97488e-06
DSN1	1559.6	-0.884429	0.17087	-5.17603	2.26652e-07	4.97741e-06
TNFRSF13C	26.688	-1.8645	0.36033	-5.17443	2.28604e-07	5.01345e-06
SP110	693.795	-0.745952	0.144269	-5.17058	2.33371e-07	5.11106e-06
NBPF3	498.077	-0.561682	0.108654	-5.16947	2.34761e-07	5.13452e-06
AGTPBP1	1480.93	-0.892454	0.172701	-5.16762	2.37097e-07	5.17159e-06
LEPR	334.925	-0.789266	0.152879	-5.16267	2.43458e-07	5.30317e-06
IFT52	840.118	-0.825068	0.16002	-5.15602	2.52254e-07	5.47261e-06
SERPINB1	2727.04	-0.472593	0.0916711	-5.15531	2.53217e-07	5.48614e-06
LOXL1-AS1	335.88	-0.937795	0.182007	-5.15252	2.57011e-07	5.55343e-06
TCAF1	717.86	-0.990563	0.192364	-5.14942	2.61298e-07	5.63851e-06
TP53	2436.15	-2.64315	0.513758	-5.14474	2.67888e-07	5.75762e-06
SLFN12	511.077	-1.05295	0.204792	-5.14156	2.72465e-07	5.84521e-06
IFITM1	73.4316	-1.53267	0.298103	-5.14141	2.72687e-07	5.84521e-06
TNFRSF1B	143.18	-1.40399	0.273426	-5.13481	2.82426e-07	6.02994e-06
SEC22C	1500.91	-0.673298	0.131187	-5.13236	2.86127e-07	6.09285e-06
ZNF419	376.173	-0.847494	0.165325	-5.12624	2.95583e-07	6.2694e-06
LPGAT1	1580.05	-0.699668	0.136519	-5.12507	2.9742e-07	6.30007e-06
TRIM45	92.1263	-1.10821	0.216315	-5.12314	3.00496e-07	6.34857e-06
MRE11	1489.05	-0.648933	0.126712	-5.12134	3.03376e-07	6.38084e-06
TP73-AS1	439.665	-0.734435	0.143537	-5.11668	3.1096e-07	6.50172e-06
ROBO4	572.663	-0.670543	0.131085	-5.11532	3.13218e-07	6.54029e-06
LOXL1	176.221	-1.08414	0.211977	-5.11444	3.14671e-07	6.54523e-06
RPL13AP20	150.14	-0.916621	0.179417	-5.10889	3.24065e-07	6.72273e-06
DNAJC22	100.648	-1.2716	0.249453	-5.09755	3.44084e-07	7.11109e-06
SLC12A7	362.299	-0.969669	0.190268	-5.09634	3.46278e-07	7.13828e-06
TSPAN9	1305.28	-0.923068	0.181181	-5.09474	3.49216e-07	7.18967e-06
TLNRD1	480.018	-1.12782	0.221902	-5.0825	3.72506e-07	7.64964e-06
PEA15	7170.55	-1.00129	0.197161	-5.07854	3.80341e-07	7.79071e-06
DELE1	1542.39	-0.509524	0.100367	-5.07663	3.84196e-07	7.85971e-06
HLCS	512.479	-0.885842	0.174511	-5.07613	3.85197e-07	7.87021e-06
CCHCR1	1470.35	-0.917169	0.180808	-5.0726	3.92413e-07	8.00752e-06
XRCC1	722.343	-0.621414	0.122611	-5.06816	4.01674e-07	8.17581e-06
GSTP1	898.186	-1.15116	0.22736	-5.06316	4.12367e-07	8.37234e-06
EXOG	378.559	-1.01338	0.20021	-5.06158	4.15788e-07	8.40551e-06
PHF2	1320.95	-0.657549	0.130007	-5.05778	4.24162e-07	8.54731e-06
POLR1H	172.536	-1.35466	0.268265	-5.0497	4.42514e-07	8.87282e-06
AFAP1L2	629.657	-0.770893	0.152795	-5.04526	4.52899e-07	9.06979e-06
LY6E	619.709	-1.09638	0.217541	-5.03989	4.65789e-07	9.30482e-06
SRSF4	3632.13	-0.693549	0.137728	-5.03565	4.76241e-07	9.46675e-06
SLC25A24	3638.72	-1.30373	0.259033	-5.03307	4.82695e-07	9.58324e-06
PLEKHG4	1101.75	-0.797644	0.158497	-5.03256	4.83974e-07	9.59348e-06
CALCOCO2	2828.58	-0.512221	0.101785	-5.03239	4.84399e-07	9.59348e-06
NAP1L3	175.849	-1.2243	0.243482	-5.02831	4.94831e-07	9.7863e-06
TTLL7	528.015	-0.697872	0.138794	-5.02811	4.95347e-07	9.7863e-06
RCCD1	897.851	-0.757169	0.15067	-5.02534	5.02535e-07	9.91616e-06
YAP1	2818.98	-0.94042	0.187211	-5.02331	5.07878e-07	1.00094e-05
TMEM30A	4677.63	-1.10429	0.219895	-5.02192	5.11586e-07	1.00701e-05
TARS1	13517.7	-0.623111	0.124157	-5.01873	5.20145e-07	1.02013e-05
ETV4	1362.49	-0.962673	0.192041	-5.01286	5.36258e-07	1.05045e-05
CNPY3	3296.36	-0.486772	0.0971172	-5.01221	5.38071e-07	1.0523e-05
LGALS12	17.4772	-3.13349	0.626076	-5.00496	5.58742e-07	1.0879e-05
GPR68	294.455	-1.4019	0.280588	-4.99629	5.84425e-07	1.13108e-05
GULP1	692.086	-0.662787	0.132727	-4.99361	5.92598e-07	1.14415e-05
TESK2	136.321	-0.858954	0.172104	-4.99089	6.01033e-07	1.15905e-05
RMI2	337.447	-0.935728	0.187602	-4.98783	6.10622e-07	1.17614e-05
C9orf64	622.294	-0.797905	0.16	-4.98692	6.13506e-07	1.18029e-05
OSGEP	2188.4	-0.566078	0.113666	-4.98018	6.35238e-07	1.2163e-05
ALKBH2	392.929	-0.928127	0.186645	-4.9727	6.60284e-07	1.25977e-05
TBC1D2	1920.4	-0.920507	0.185148	-4.97174	6.6353e-07	1.26447e-05
TENT5C	863.204	-0.596371	0.120315	-4.95673	7.16909e-07	1.3471e-05
CDAN1	296.612	-1.11356	0.22494	-4.95046	7.40369e-07	1.38634e-05
CA12	360.768	-1.5567	0.314631	-4.94771	7.50927e-07	1.40449e-05
ZBED3	605.432	-0.801814	0.162148	-4.94495	7.6165e-07	1.42125e-05
PCYOX1	2071.26	-1.0472	0.211927	-4.94134	7.75856e-07	1.44442e-05
NSMCE4A	1238.43	-0.781747	0.158224	-4.94075	7.78207e-07	1.44712e-05
C1orf115	218.47	-1.12813	0.228461	-4.93795	7.89481e-07	1.46471e-05
TNIP2	1147.52	-0.552989	0.112004	-4.93723	7.92409e-07	1.46846e-05
CGGBP1	2965.07	-0.526829	0.106749	-4.93523	8.00573e-07	1.48012e-05
PTK7	3075.94	-0.80007	0.162176	-4.93335	8.08304e-07	1.49091e-05
TOR1B	1286.11	-0.968212	0.196583	-4.92521	8.42692e-07	1.53867e-05
PSMB10	300.304	-1.02803	0.20904	-4.91788	8.74877e-07	1.59025e-05
HIF1A-AS3	151.694	-1.27282	0.258941	-4.91549	8.85597e-07	1.60316e-05
MYO5C	1034.79	-0.743129	0.15138	-4.90904	9.15235e-07	1.65059e-05
MYO7B	96.9104	-1.92405	0.392189	-4.90594	9.29816e-07	1.67502e-05
TUBGCP3	1344.27	-1.12797	0.230585	-4.89177	9.99338e-07	1.79425e-05
CASC3	3584.46	-0.476228	0.097476	-4.8856	1.03116e-06	1.84728e-05
SEPTIN6	712.446	-0.874515	0.179034	-4.88464	1.0362e-06	1.85219e-05
PSIP1	2040.63	-1.06058	0.217199	-4.883	1.04483e-06	1.86556e-05
RELL1	383.098	-1.28027	0.262596	-4.87542	1.08578e-06	1.92589e-05
PPT2	691.87	-1.02532	0.210481	-4.87132	1.10855e-06	1.96196e-05
DENND2A	63.4143	-1.85896	0.381779	-4.8692	1.12052e-06	1.97882e-05
SLC25A30	431.807	-0.953438	0.196418	-4.85413	1.20917e-06	2.12143e-05
CENPC	698.837	-0.688336	0.14186	-4.85223	1.22078e-06	2.13949e-05
ZNF829	210.35	-0.947729	0.195467	-4.84854	1.24374e-06	2.17499e-05
PPM1M	286.508	-0.73978	0.152629	-4.84693	1.25387e-06	2.18561e-05
CHEK1	1560.29	-1.08958	0.22492	-4.84429	1.27062e-06	2.20766e-05
LPAL2	163.33	-0.828638	0.171069	-4.84388	1.27326e-06	2.20922e-05
KRT81	20.5847	-2.01059	0.415543	-4.83847	1.3084e-06	2.26354e-05
AXL	19766	-0.894174	0.184997	-4.83346	1.34181e-06	2.3139e-05
ORC3	1007.17	-0.79291	0.164248	-4.82751	1.38248e-06	2.3739e-05
RIN3	331.334	-0.765426	0.15858	-4.82677	1.38767e-06	2.37775e-05
IMPACT	442.752	-0.998762	0.207026	-4.82433	1.40475e-06	2.40446e-05
NTF3	33.1072	-1.88101	0.389988	-4.82325	1.41237e-06	2.4142e-05
LINC00662	443.724	-0.904634	0.187563	-4.8231	1.41343e-06	2.4142e-05
ZBTB12	338.841	-0.975279	0.202228	-4.82268	1.41645e-06	2.41679e-05
IFIT1	345.596	-1.28443	0.266416	-4.82116	1.42729e-06	2.43119e-05
BACE2	649.336	-0.672189	0.139494	-4.81876	1.44451e-06	2.45172e-05
FUT1	47.6824	-1.61664	0.33563	-4.81674	1.45924e-06	2.47411e-05
ELFN2	77.4049	-1.23737	0.256949	-4.81565	1.46722e-06	2.48504e-05
TNRC18	5047.18	-0.603918	0.1255	-4.81209	1.49361e-06	2.52708e-05
SMC6	2056.23	-0.649236	0.135006	-4.80896	1.51719e-06	2.55893e-05
SHC1	2760.12	-0.529801	0.11041	-4.79849	1.5987e-06	2.67682e-05
NET1	3723.69	-0.444761	0.0926944	-4.79814	1.60144e-06	2.67864e-05
ARHGAP45	1607.37	-0.681071	0.142009	-4.79598	1.61884e-06	2.70214e-05
SHOC1	30.7881	-2.07253	0.432289	-4.7943	1.6324e-06	2.71916e-05
ZFP90	810.769	-0.518867	0.108253	-4.79308	1.64241e-06	2.73301e-05
SASS6	783.211	-0.929911	0.194528	-4.78034	1.74996e-06	2.89586e-05
ZNF519	134.613	-0.990253	0.207157	-4.78022	1.75105e-06	2.89586e-05
PTGR1	611.71	-1.19608	0.250454	-4.77562	1.79152e-06	2.94769e-05
ZNF721	479.63	-0.855035	0.1793	-4.76874	1.8538e-06	3.04397e-05
TMEM116	781.334	-0.562461	0.117962	-4.76814	1.85934e-06	3.04996e-05
ALDH3A1	22.931	-1.93385	0.40564	-4.76741	1.86614e-06	3.05279e-05
ZNF219	496.736	-0.718725	0.150802	-4.76601	1.87908e-06	3.06974e-05
PIM1	533.936	-1.19011	0.249737	-4.76547	1.8841e-06	3.07185e-05
UBALD2	1608.46	-0.544779	0.114389	-4.76251	1.912e-06	3.11104e-05
CALD1	2266.39	-0.884819	0.185823	-4.76162	1.92047e-06	3.11855e-05
ANP32B	8988.65	-0.957861	0.201313	-4.75806	1.95459e-06	3.16757e-05
LAMA5	11010.4	-0.908713	0.191056	-4.75627	1.97203e-06	3.19263e-05
PCBP2	2849.6	-0.525121	0.110496	-4.7524	2.01018e-06	3.23746e-05
ZSCAN30	821.735	-0.719773	0.151479	-4.75164	2.01777e-06	3.23746e-05
BCAT1	3809.57	-0.580764	0.122239	-4.75105	2.0236e-06	3.24359e-05
LPCAT2	429.151	-0.637244	0.134133	-4.75082	2.0259e-06	3.24406e-05
LDLRAP1	1158.12	-0.578576	0.121837	-4.74875	2.04674e-06	3.27417e-05
MAPK12	679.953	-0.667372	0.140686	-4.7437	2.09852e-06	3.34376e-05
PLEKHG4B	20.0647	-2.54443	0.536576	-4.74197	2.11651e-06	3.36839e-05
ARHGAP33	361.656	-1.12258	0.237019	-4.73623	2.17732e-06	3.43877e-05
ITPK1	4144.36	-0.855863	0.180719	-4.73586	2.18123e-06	3.44081e-05
PVR	4366.45	-0.847062	0.178867	-4.73571	2.18288e-06	3.44081e-05
GYPC	60.2604	-1.20995	0.255653	-4.73278	2.21463e-06	3.48744e-05
ANKRD18A	142.511	-1.04718	0.221406	-4.72969	2.24862e-06	3.53064e-05
TGFB2	3008.13	-0.801887	0.169567	-4.72903	2.2559e-06	3.53864e-05
ATF1	716.505	-1.14669	0.24249	-4.72881	2.2584e-06	3.53911e-05
HES1	534.526	-0.951018	0.201294	-4.72451	2.3067e-06	3.6113e-05
OAZ1	7086.85	-0.578217	0.122442	-4.72239	2.3309e-06	3.64211e-05
SPRING1	1596.73	-1.21322	0.2571	-4.71887	2.37154e-06	3.70203e-05
PATL1	4140.8	-0.652851	0.138468	-4.71482	2.41921e-06	3.76552e-05
AFMID	513.849	-0.737277	0.156501	-4.71102	2.4648e-06	3.8291e-05
DENND3	708.266	-0.596079	0.12662	-4.70763	2.50611e-06	3.8858e-05
RDX	2516.24	-0.622128	0.132271	-4.70345	2.558e-06	3.95864e-05
PEAR1	1040.51	-1.2491	0.265712	-4.70096	2.5894e-06	3.98812e-05
COQ2	592.659	-1.05752	0.225126	-4.69747	2.63403e-06	4.05236e-05
ZNF93	231.939	-1.22653	0.261117	-4.69726	2.63678e-06	4.05236e-05
OVCH2	52.5281	-1.42608	0.303608	-4.69711	2.63864e-06	4.05236e-05
ROBO3	970.433	-0.872627	0.185898	-4.69413	2.67747e-06	4.10418e-05
SH3RF3	385.597	-0.97832	0.208588	-4.6902	2.72939e-06	4.17188e-05
TANGO6	407.833	-1.05442	0.224952	-4.68731	2.76817e-06	4.22715e-05
P3H2	2358.17	-1.05449	0.225299	-4.6804	2.86312e-06	4.36389e-05
HSPA13	2642.61	-0.616047	0.131745	-4.67604	2.92464e-06	4.44088e-05
NANOS1	696.195	-0.786651	0.16827	-4.67493	2.94048e-06	4.46074e-05
ADGRG6	2297.97	-1.28031	0.274011	-4.67249	2.97573e-06	4.50575e-05
MCAM	2367.42	-0.909036	0.194634	-4.67049	3.00481e-06	4.54125e-05
HPS5	672.889	-0.606401	0.12987	-4.66931	3.02211e-06	4.55461e-05
GEN1	488.23	-0.878303	0.188312	-4.66409	3.09992e-06	4.66317e-05
LHFPL6	727.857	-0.928731	0.199253	-4.66106	3.14584e-06	4.72344e-05
OASL	113.282	-1.7019	0.365208	-4.66007	3.161e-06	4.74179e-05
INHBE	18.0089	-2.59837	0.557872	-4.65764	3.19853e-06	4.78476e-05
UBTF	3717.19	-0.434088	0.0932979	-4.65271	3.27594e-06	4.88696e-05
FBXO25	434.182	-0.562141	0.120829	-4.65237	3.28138e-06	4.89055e-05
IFI44	395.018	-0.76778	0.165191	-4.64784	3.35434e-06	4.98091e-05
FAM168A	1347.61	-0.769144	0.16569	-4.64206	3.44953e-06	5.0988e-05
FUS	11289.3	-0.736365	0.158659	-4.64119	3.46414e-06	5.11571e-05
ESAM	3809.4	-0.714882	0.154276	-4.63377	3.59062e-06	5.26874e-05
DIS3L	701.268	-0.763823	0.164925	-4.63133	3.63323e-06	5.32642e-05
RMDN3	765.712	-0.533989	0.115361	-4.62883	3.67733e-06	5.38619e-05
CRIM1	8609.52	-0.726042	0.156949	-4.62598	3.72825e-06	5.4361e-05
ATXN2L	4244.06	-0.532184	0.115098	-4.62375	3.76872e-06	5.49015e-05
PML	2059.45	-0.627919	0.136015	-4.61653	3.90203e-06	5.64866e-05
ACTN4	35624.2	-0.541826	0.11744	-4.61362	3.95707e-06	5.7181e-05
RNF41	875.913	-0.572924	0.124365	-4.60678	4.08959e-06	5.88325e-05
FZD6	2928.64	-0.543141	0.11806	-4.60053	4.21412e-06	6.04086e-05
PRPF6	4309.99	-0.37947	0.082532	-4.59785	4.2687e-06	6.10826e-05
THSD4	387.408	-1.05546	0.229616	-4.59665	4.29347e-06	6.13283e-05
NUDT17	71.8424	-0.999905	0.217551	-4.59619	4.3028e-06	6.14072e-05
SUSD5	357.347	-1.52157	0.331074	-4.59588	4.30936e-06	6.14465e-05
SYBU	82.5908	-1.18364	0.257636	-4.59423	4.34355e-06	6.18247e-05
UHRF1BP1	1276.45	-0.736914	0.16048	-4.59193	4.39165e-06	6.24543e-05
IL18	374.243	-1.48161	0.322973	-4.58741	4.48771e-06	6.36522e-05
EXOSC8	1361.21	-0.764529	0.166695	-4.5864	4.5095e-06	6.39051e-05
AREG	2264.94	-1.04238	0.227394	-4.58402	4.56119e-06	6.45808e-05
RANBP17	200.012	-0.946474	0.206535	-4.58264	4.59145e-06	6.48955e-05
GABRG1	36.8079	-1.6823	0.367413	-4.57876	4.67735e-06	6.60518e-05
SLC7A11	3663.96	-1.08764	0.237577	-4.57807	4.69294e-06	6.62139e-05
UBE2J1	2084.2	-0.547451	0.119607	-4.5771	4.71456e-06	6.64029e-05
CAMTA2	1015.35	-0.50163	0.109603	-4.57677	4.72206e-06	6.64505e-05
SDSL	127.326	-1.05241	0.23013	-4.57309	4.80593e-06	6.75718e-05
SPTLC3	378.997	-0.714567	0.156323	-4.5711	4.85166e-06	6.81555e-05
PPP1R15B	3162.93	-0.391874	0.0857494	-4.56999	4.87747e-06	6.8399e-05
FYN	1647.4	-0.526683	0.115339	-4.5664	4.9617e-06	6.93392e-05
FADS3	1125.23	-0.768054	0.168537	-4.55718	5.18457e-06	7.20793e-05
PRNP	28348.7	-0.565403	0.124218	-4.5517	5.32137e-06	7.37906e-05
B3GALNT2	697.723	-0.674245	0.148175	-4.55033	5.35629e-06	7.42051e-05
PDLIM5	6060.52	-0.549752	0.12082	-4.55016	5.36046e-06	7.42051e-05
CAST	6449.1	-0.593404	0.130457	-4.54865	5.39923e-06	7.46138e-05
POLD1	1881.27	-0.962181	0.211681	-4.54542	5.48263e-06	7.57016e-05
RUNX2	786.737	-0.745117	0.163951	-4.54475	5.50005e-06	7.58772e-05
SART3	1587.3	-0.849877	0.187022	-4.54426	5.51286e-06	7.59889e-05
NASP	7516.02	-0.952569	0.209638	-4.54387	5.52319e-06	7.60663e-05
ZNF488	419.257	-1.23153	0.271172	-4.54152	5.58508e-06	7.68532e-05
XYLT2	663.542	-0.539465	0.1188	-4.54095	5.60005e-06	7.69935e-05
OR10A3	17.9168	-1.93848	0.427059	-4.53913	5.64862e-06	7.73976e-05
PSME2	2311.88	-0.851165	0.187664	-4.53557	5.74469e-06	7.8315e-05
CD40	529.47	-0.7844	0.173037	-4.53314	5.8113e-06	7.90228e-05
APH1B	245.124	-0.756978	0.167011	-4.5325	5.82895e-06	7.91963e-05
GRIK4	58.3996	-1.5324	0.338709	-4.52423	6.06146e-06	8.2286e-05
UNC13D	4280.76	-0.944136	0.208712	-4.52364	6.07851e-06	8.24481e-05
PEX19	1204.76	-0.88018	0.194729	-4.52003	6.18301e-06	8.35147e-05
FAM161A	341.824	-0.641889	0.142016	-4.51984	6.18855e-06	8.35196e-05
CCDC77	499.439	-0.638345	0.141285	-4.51815	6.23819e-06	8.4049e-05
EIF3C	337.838	-0.890269	0.197091	-4.51704	6.27113e-06	8.44223e-05
FLT1	20.3876	-2.07666	0.460553	-4.50905	6.51174e-06	8.74426e-05
WHAMM	602.192	-0.507261	0.112517	-4.50833	6.53413e-06	8.76414e-05
GALNT2	2761.66	-0.430294	0.0956766	-4.49738	6.8797e-06	9.14875e-05
TTC21B	288.99	-0.982358	0.218431	-4.49734	6.88089e-06	9.14875e-05
C5	156.673	-0.865587	0.192467	-4.49734	6.88097e-06	9.14875e-05
DPH6	112.078	-0.942551	0.209789	-4.49285	7.02749e-06	9.32818e-05
TBL1X	873.747	-0.900616	0.200654	-4.48841	7.1757e-06	9.51708e-05
MAGI2-AS3	79.741	-1.16008	0.258743	-4.48351	7.34239e-06	9.72192e-05
KCNIP3	443.834	-0.993595	0.222246	-4.4707	7.79638e-06	0.00010256
SUPT3H	471.909	-0.635883	0.142304	-4.46847	7.87805e-06	0.000103466
F2RL1	5571.34	-0.894289	0.200408	-4.46234	8.10709e-06	0.000106215
PCBD1	234.077	-1.03641	0.232398	-4.45965	8.20947e-06	0.000107382
DZIP1L	61.3436	-1.51223	0.339146	-4.45894	8.23657e-06	0.000107649
NFATC1	127.362	-0.924025	0.207324	-4.45692	8.3147e-06	0.000108582
LIFR	1111.63	-0.731311	0.164135	-4.45554	8.36835e-06	0.000109194
MIS18BP1	2308.42	-0.907267	0.203641	-4.45523	8.3805e-06	0.000109265
CPNE2	758.829	-0.588288	0.132065	-4.45455	8.40709e-06	0.000109523
TMEM231	271.183	-0.863725	0.194044	-4.45118	8.54e-06	0.000110986
LINC01356	54.7849	-1.17162	0.263333	-4.4492	8.61914e-06	0.000111834
PRMT5-DT	41.4201	-1.36163	0.306149	-4.44762	8.68256e-06	0.000112476
JRK	685.414	-0.490442	0.11029	-4.44683	8.71472e-06	0.000112802
BCL2L2	1068.01	-0.456626	0.102758	-4.4437	8.84248e-06	0.000114364
RAB36	63.8653	-1.03496	0.233021	-4.4415	8.93324e-06	0.000115261
EXOSC7	710.748	-0.582538	0.131402	-4.43324	9.28279e-06	0.000119199
DCAF12	1506	-0.753706	0.170101	-4.43094	9.38224e-06	0.000120153
DDB2	493.673	-0.884633	0.199654	-4.43084	9.38687e-06	0.000120153
MORN4	402.693	-0.571172	0.128941	-4.42971	9.43617e-06	0.000120689
PLEKHA4	75.4842	-0.969843	0.219031	-4.42788	9.51626e-06	0.000121617
HAUS4	213.358	-0.870359	0.196815	-4.42223	9.76891e-06	0.000124255
FIGN	432.278	-0.690788	0.156291	-4.41988	9.8754e-06	0.000125511
BRD8	3610.51	-0.435329	0.0985388	-4.41784	9.96918e-06	0.000126603
RFC4	1824.11	-0.99917	0.226229	-4.41664	1.00249e-05	0.0001272
NFATC4	29.4647	-1.48459	0.33616	-4.4163	1.00402e-05	0.0001272
SASH1	952.933	-0.657834	0.148998	-4.41506	1.00982e-05	0.000127639
POC1A	899.78	-1.07237	0.243034	-4.41244	1.02211e-05	0.00012899
PPL	493.06	-1.17929	0.267294	-4.41196	1.02438e-05	0.000129032
ANXA3	6247.82	-0.729248	0.165292	-4.41187	1.02484e-05	0.000129032
PRTFDC1	413.02	-0.845066	0.191595	-4.4107	1.03037e-05	0.000129527
NIPSNAP3A	832.628	-0.790278	0.179183	-4.41045	1.03157e-05	0.000129576
CCDC15	218.444	-0.8878	0.201321	-4.40987	1.03435e-05	0.000129724
OCLN	304.305	-0.797887	0.180982	-4.40864	1.04021e-05	0.000130358
CYTH3	3339.72	-0.454993	0.10322	-4.40799	1.04333e-05	0.000130558
ACBD7	259.607	-0.625116	0.141854	-4.40675	1.04933e-05	0.000131094
PALS1	2640.19	-0.693817	0.157472	-4.40598	1.05308e-05	0.000131396
STX18	1506.09	-0.646323	0.146727	-4.40494	1.05815e-05	0.000131715
PSMG4	349.48	-0.606837	0.137764	-4.40489	1.05838e-05	0.000131715
SCAPER	277.642	-0.743385	0.168806	-4.40378	1.06382e-05	0.000132288
PCBD2	306.589	-0.63821	0.145072	-4.39926	1.08618e-05	0.000134321
RHOT1	852.771	-0.45345	0.103077	-4.39914	1.08682e-05	0.000134321
PORCN	560.079	-0.514794	0.117027	-4.39893	1.08784e-05	0.000134344
CPLANE1	483.354	-0.860021	0.195655	-4.39559	1.10473e-05	0.000136222
SRCIN1	33.8873	-1.61846	0.368236	-4.39517	1.10688e-05	0.000136383
PIGO	1098.08	-0.651689	0.148392	-4.39168	1.12478e-05	0.000138272
KLHL29	657.092	-0.570149	0.129866	-4.39029	1.13197e-05	0.000138966
CHKA	1359.78	-0.594532	0.135421	-4.39026	1.13215e-05	0.000138966
CEBPB	1197.83	-0.510248	0.116271	-4.38844	1.14167e-05	0.000140028
CNKSR3	349.695	-0.869185	0.198081	-4.38803	1.14379e-05	0.000140053
ANKFY1	1328.91	-0.700145	0.159562	-4.38791	1.14448e-05	0.000140053
ALDH5A1	209.118	-1.19307	0.272069	-4.38517	1.15894e-05	0.000141287
ZNF90	180.482	-1.07452	0.245145	-4.3832	1.16947e-05	0.000142359
NAPG	1723.44	-0.696113	0.158994	-4.37823	1.19647e-05	0.000145533
CHST2	549.687	-0.862935	0.197191	-4.37614	1.20799e-05	0.000146713
FOXO6	59.5351	-1.1063	0.252861	-4.37511	1.21369e-05	0.0001472
ZC3H14	3028.79	-0.490118	0.112046	-4.37425	1.21853e-05	0.000147549
CD47	3082.81	-0.499516	0.114228	-4.37296	1.22576e-05	0.000148091
ILDR2	96.2166	-1.54765	0.354081	-4.37089	1.23741e-05	0.000149275
AKT3	1303.06	-0.563748	0.129114	-4.36627	1.26388e-05	0.000151901
C6orf62	3848.04	-0.746249	0.171079	-4.36202	1.28866e-05	0.000154599
PHF19	3225.02	-1.12999	0.259117	-4.36092	1.29515e-05	0.000155081
DIP2A	1010.28	-0.409238	0.0939608	-4.35542	1.32815e-05	0.000158562
C11orf58	4944.39	-0.668634	0.153592	-4.35331	1.34097e-05	0.000159975
BTN3A3	660.451	-0.715767	0.16456	-4.34958	1.364e-05	0.000162482
TNFRSF14	339.884	-0.790614	0.181848	-4.34765	1.37601e-05	0.00016355
RIMS1	60.7375	-1.75908	0.404935	-4.3441	1.3985e-05	0.00016598
ZNF107	168.472	-0.810313	0.186787	-4.33816	1.43678e-05	0.000169898
TTC7A	505.527	-0.596219	0.137447	-4.33781	1.43908e-05	0.000170045
HMGB2	7340.12	-1.15188	0.265643	-4.33619	1.44976e-05	0.000171057
FBXL17	543.477	-0.50105	0.115601	-4.3343	1.46224e-05	0.000172026
RTP4	21.3422	-2.11216	0.487441	-4.33317	1.46981e-05	0.000172791
ARAP3	1815.39	-0.480395	0.110887	-4.33229	1.47566e-05	0.000173353
CYP1B1	484.134	-0.76697	0.177246	-4.32715	1.51053e-05	0.000177008
DCP1A	874.907	-0.563018	0.130116	-4.32705	1.51117e-05	0.000177008
NHSL1	115.145	-0.917908	0.212258	-4.32449	1.52883e-05	0.000178688
SH3D21	675.698	-0.728696	0.168687	-4.31981	1.5616e-05	0.00018186
LOC105372321	100.342	-1.44448	0.334417	-4.3194	1.56456e-05	0.000182073
SYT2	18.7562	-1.93097	0.447229	-4.31764	1.57709e-05	0.000183136
ATF4	12761.2	-0.409725	0.0949892	-4.31338	1.60774e-05	0.000186293
SMAD6	336.471	-0.647344	0.150086	-4.31315	1.60946e-05	0.000186337
ARF6	7903.09	-0.453997	0.105311	-4.311	1.62515e-05	0.0001876
C1R	101.261	-1.26586	0.293643	-4.31089	1.626e-05	0.0001876
TTC31	1009.17	-0.47905	0.111152	-4.30987	1.63353e-05	0.000188334
RNASEH2B	722.82	-0.804762	0.186933	-4.30509	1.66915e-05	0.000191893
MYEF2	777.818	-0.954484	0.222026	-4.29897	1.71594e-05	0.000196572
GCNT2	2249.05	-0.901265	0.20978	-4.29624	1.73718e-05	0.000198723
KANK2	4690.66	-0.407779	0.0949447	-4.29491	1.74765e-05	0.000199694
ECI1	632.643	-0.537594	0.125255	-4.29201	1.77064e-05	0.000201694
RNF20	1799.09	-0.652462	0.152033	-4.29157	1.77415e-05	0.000201951
WNT3	168.937	-0.828262	0.193194	-4.28721	1.80932e-05	0.000205519
AIFM2	1281.38	-0.544058	0.127113	-4.28011	1.868e-05	0.000211292
C2CD2L	908.766	-0.529572	0.12379	-4.27797	1.88603e-05	0.000213033
EML2	1136.51	-0.500342	0.116975	-4.27733	1.89144e-05	0.000213495
FBLIM1	385.555	-0.554843	0.12986	-4.27261	1.93197e-05	0.000217652
RSAD2	16.1843	-2.57332	0.60297	-4.26774	1.97463e-05	0.000222108
PLAC8	1560.67	-1.28506	0.301148	-4.2672	1.97938e-05	0.000222488
WDR37	671.009	-0.561366	0.131662	-4.26371	2.01065e-05	0.000225061
IQSEC2	918.307	-0.687018	0.161144	-4.26337	2.01365e-05	0.000225089
ERICH2	54.8138	-1.10065	0.258289	-4.26131	2.03233e-05	0.000227016
UBA7	697.403	-0.706872	0.166125	-4.25507	2.08987e-05	0.000232341
CEP126	107.728	-0.966263	0.227086	-4.25504	2.09007e-05	0.000232341
HSDL2	1890.72	-0.926137	0.217847	-4.25132	2.12518e-05	0.000235756
GXYLT1	856.293	-1.26569	0.297829	-4.24971	2.14047e-05	0.000237127
FAM111A	2152.78	-0.703927	0.165695	-4.24833	2.15366e-05	0.00023826
FAM184A	89.7195	-0.921994	0.21707	-4.24745	2.16218e-05	0.000239039
CEP57	1436.34	-0.763147	0.179696	-4.24687	2.1678e-05	0.000239496
PEX12	198.251	-0.812417	0.191453	-4.24343	2.20126e-05	0.000242695
PELP1	766.031	-0.82628	0.194802	-4.24164	2.2189e-05	0.000244248
LIMA1	4319.84	-0.734947	0.1734	-4.23844	2.25078e-05	0.00024731
RIOK3	3382.26	-0.362277	0.0855195	-4.23619	2.27345e-05	0.000249292
IRAK1BP1	54.5638	-1.21197	0.286256	-4.23385	2.29723e-05	0.000251557
THYN1	819.041	-0.468389	0.110689	-4.23156	2.32072e-05	0.000253614
TRAIP	459.477	-1.07262	0.253581	-4.22991	2.33787e-05	0.000255143
VCL	11555.3	-0.54348	0.128512	-4.22901	2.34721e-05	0.000255988
CHTF18	1946.15	-0.983311	0.23254	-4.22857	2.35186e-05	0.000256322
HOXB9	658.657	-0.927682	0.219557	-4.22524	2.38685e-05	0.00025996
ZNF620	162.177	-1.08064	0.25589	-4.22307	2.40999e-05	0.00026195
PTGES	2265.34	-0.720097	0.17075	-4.21726	2.47294e-05	0.000267711
FRA10AC1	719.953	-0.709154	0.168249	-4.21492	2.49868e-05	0.000270317
GHITM	6554.16	-0.561657	0.133422	-4.20962	2.55801e-05	0.000275626
AKAP7	103.741	-1.22532	0.291142	-4.20865	2.56897e-05	0.000276623
PMP22	1472.46	-0.474501	0.112766	-4.20782	2.57845e-05	0.000277459
CMTR1	3713.73	-0.362017	0.0860554	-4.20679	2.59025e-05	0.000278283
ACTN1	17854	-0.689625	0.163955	-4.20618	2.59722e-05	0.00027855
WNT5A	312.536	-0.898901	0.213812	-4.20417	2.62039e-05	0.000280661
NONO	19039.5	-0.513845	0.122254	-4.20308	2.63302e-05	0.000281641
RP9	508.832	-0.857538	0.204111	-4.20134	2.65338e-05	0.000283443
HLA-F	57.9971	-1.53761	0.366139	-4.19951	2.67493e-05	0.000285367
FCMR	108.272	-0.836858	0.199486	-4.19507	2.72788e-05	0.000290429
INSYN2B	678.256	-1.23113	0.293485	-4.19487	2.73031e-05	0.000290429
GFAP	114.002	-0.886082	0.211232	-4.19482	2.73083e-05	0.000290429
SLC25A42	271.199	-0.732771	0.174833	-4.19126	2.77406e-05	0.000293999
GART	3141.49	-0.606669	0.144781	-4.19025	2.78642e-05	0.000295115
DDX23	2551.74	-0.474883	0.113346	-4.18969	2.79341e-05	0.000295662
RFX3	182.434	-0.808567	0.193143	-4.18636	2.83467e-05	0.000298266
MSRB3	1279.21	-0.870483	0.20794	-4.18621	2.83649e-05	0.000298266
WBP11	3086.45	-0.761714	0.181977	-4.18578	2.84186e-05	0.00029848
CEP128	427.933	-1.09246	0.260995	-4.18575	2.84222e-05	0.00029848
PYCR1	1431.76	-0.606987	0.145051	-4.18465	2.85602e-05	0.000299734
DLAT	1620.02	-0.835435	0.199697	-4.18351	2.87039e-05	0.00030085
SMPD3	189.359	-1.08769	0.26008	-4.18216	2.88754e-05	0.000302256
ADCY6	861.539	-0.461228	0.110305	-4.1814	2.89723e-05	0.000303073
XYLB	129.588	-0.887973	0.212421	-4.18025	2.91184e-05	0.000304333
SLITRK5	130.359	-0.822891	0.196986	-4.17741	2.94848e-05	0.000307636
PPIP5K2	1538.57	-1.01663	0.243386	-4.17703	2.95341e-05	0.000307952
SREK1	4398.74	-0.516458	0.12367	-4.17611	2.96538e-05	0.000308643
MAN2A2	701.433	-0.548688	0.131481	-4.17315	3.00422e-05	0.000312241
SLC7A1	5393.66	-0.872834	0.209267	-4.17091	3.0338e-05	0.00031491
TAGLN	172.001	-1.37027	0.328643	-4.16948	3.0529e-05	0.00031669
RUNDC3B	20.919	-1.82225	0.437102	-4.16894	3.06014e-05	0.000316961
KRT7	6724.66	-0.71741	0.17217	-4.16687	3.08811e-05	0.000319316
PLXNC1	92.2031	-1.22316	0.293895	-4.16188	3.15643e-05	0.000325754
MIR34AHG	80.4629	-1.09785	0.263883	-4.16035	3.17755e-05	0.000327725
CENPJ	651.832	-0.895101	0.21552	-4.15321	3.27846e-05	0.000336412
KLF13	657.151	-0.707963	0.170497	-4.15236	3.29062e-05	0.000337446
MAP2K5	447.185	-0.485328	0.116938	-4.1503	3.32047e-05	0.000340074
ATP6V1B2	1550.05	-0.710156	0.171184	-4.1485	3.34665e-05	0.000342321
MAGT1	3059.63	-0.746182	0.179916	-4.1474	3.36272e-05	0.000343747
TAP1	1107.71	-1.71091	0.412693	-4.14573	3.38736e-05	0.000345828
MAT2A	9891.39	-0.368913	0.0891018	-4.14035	3.46771e-05	0.000353584
FZD7	1009.16	-0.822292	0.198633	-4.13976	3.47674e-05	0.000354057
LINC02861	42.6874	-1.52592	0.368753	-4.13807	3.50244e-05	0.000356
KLHL12	854.249	-0.422219	0.102063	-4.13685	3.52112e-05	0.000357674
C9orf40	982.025	-0.805813	0.19495	-4.13344	3.57381e-05	0.000362342
ADORA2B	1603.68	-0.81676	0.197617	-4.13305	3.57986e-05	0.000362728
RSAD1	933.91	-0.487022	0.117853	-4.13245	3.58924e-05	0.00036345
GPN3	881.756	-0.84417	0.204465	-4.12868	3.64847e-05	0.000368753
CDON	346.224	-0.829044	0.200826	-4.12817	3.65665e-05	0.000369118
TNFRSF21	4509.3	-0.581743	0.140942	-4.12755	3.66655e-05	0.000369655
KDR	87.1656	-1.06263	0.257644	-4.12442	3.71674e-05	0.000373316
TNS3	3809.03	-0.505719	0.122675	-4.12244	3.74888e-05	0.000375842
GFPT1	3111.04	-0.529728	0.128516	-4.12187	3.7581e-05	0.000376277
TIE1	102.875	-0.985719	0.239151	-4.12174	3.76021e-05	0.000376277
DPF2	1288.76	-0.498256	0.120935	-4.12003	3.78822e-05	0.00037861
CDC42EP3	6685.86	-0.475934	0.115525	-4.11973	3.79312e-05	0.000378632
NDUFV1	2608.15	-0.472323	0.114701	-4.11786	3.82401e-05	0.000381008
KIF13A	1147.81	-0.491409	0.119392	-4.11594	3.85603e-05	0.000383725
EPCAM	310.14	-0.744506	0.180907	-4.11539	3.86519e-05	0.000384399
TRERF1	3040.57	-0.547137	0.133077	-4.11144	3.93192e-05	0.000390314
ARHGEF17	1472.44	-0.443006	0.107773	-4.11056	3.94698e-05	0.000391568
PLXNA1	9710.13	-0.912711	0.222058	-4.11025	3.95236e-05	0.000391775
IL13RA1	2780.8	-0.347588	0.0845711	-4.11001	3.95635e-05	0.000391775
MIR4435-2HG	1564.48	-0.456632	0.111124	-4.10921	3.97018e-05	0.000392904
HROB	294.605	-1.01355	0.246765	-4.10734	4.00236e-05	0.000395604
NFATC2IP	1274.1	-0.419597	0.102331	-4.1004	4.12443e-05	0.000406673
GPKOW	551.843	-0.505546	0.123297	-4.10024	4.1272e-05	0.000406698
HPS3	862.168	-0.664243	0.162098	-4.09777	4.17142e-05	0.000410055
PAWR	2441.26	-0.554496	0.135335	-4.09722	4.1814e-05	0.000410535
TMEM237	563.187	-0.788387	0.192459	-4.0964	4.19626e-05	0.000411674
EML6	376.261	-0.603162	0.147385	-4.09243	4.26868e-05	0.000417359
ATXN7L3B	1393.36	-0.382746	0.0935257	-4.09242	4.269e-05	0.000417359
CPD	4038.5	-0.601975	0.147288	-4.08705	4.36895e-05	0.000426356
MUSK	94.7799	-1.5028	0.36783	-4.08559	4.39645e-05	0.00042878
PRR14	983.678	-0.576686	0.141184	-4.08466	4.41423e-05	0.000430254
BEX2	54.7088	-1.05437	0.258214	-4.08332	4.43977e-05	0.000432221
FANCE	920.313	-0.762695	0.187126	-4.07584	4.58493e-05	0.000445279
ARMC7	378.246	-0.777337	0.190855	-4.07292	4.64274e-05	0.000450081
BLM	418.446	-1.16991	0.287288	-4.07225	4.65614e-05	0.000451109
DENR	6806.83	-0.698405	0.171535	-4.07151	4.67094e-05	0.000452001
UBXN2B	564.767	-0.616446	0.151463	-4.06995	4.70227e-05	0.000454759
TNNT1	1677.17	-0.643752	0.158208	-4.06901	4.72125e-05	0.000455778
CLCC1	750.964	-0.712692	0.175186	-4.06821	4.73749e-05	0.000456933
PRDX6-AS1	66.6792	-0.985418	0.242257	-4.06765	4.74892e-05	0.000457353
GLRB	316.166	-0.66461	0.163412	-4.06709	4.76046e-05	0.00045819
RBMS2	3619.28	-0.602192	0.148099	-4.06616	4.77945e-05	0.000459471
CEP250	2838.63	-0.717582	0.176488	-4.0659	4.78474e-05	0.000459476
DACH1	71.5405	-0.923814	0.227216	-4.0658	4.78683e-05	0.000459476
MAMDC4	419.731	-0.854885	0.210265	-4.06574	4.78805e-05	0.000459476
CALM2	12001.6	-0.47192	0.116346	-4.05617	4.98842e-05	0.000476157
SERTAD2	2294.45	-1.13067	0.278863	-4.05456	5.02294e-05	0.000478886
HLA-E	7380.05	-0.422908	0.10441	-4.05047	5.11138e-05	0.000486399
ZNF699	766.701	-0.805967	0.199006	-4.04996	5.12264e-05	0.000486952
CC2D2A	326.324	-1.03317	0.255161	-4.04907	5.14211e-05	0.000488228
GLI2	76.1116	-1.5751	0.389064	-4.04843	5.15633e-05	0.00048929
FBXO17	202.738	-0.813991	0.201074	-4.04822	5.16081e-05	0.000489427
FANCI	1673.98	-0.965571	0.238535	-4.04792	5.16742e-05	0.000489767
PRPF3	2511.83	-0.543209	0.134239	-4.04659	5.19689e-05	0.000492271
TBC1D12	571.578	-0.59864	0.147972	-4.04564	5.21801e-05	0.000493358
SPATA20	1176.34	-0.511264	0.126422	-4.04412	5.25211e-05	0.000495177
LOC283299	33.5565	-1.20926	0.299121	-4.04272	5.2835e-05	0.000497845
GSDMD	1534.5	-0.576122	0.14259	-4.04042	5.33561e-05	0.000502463
COL13A1	10392.1	-0.609911	0.15103	-4.03833	5.38323e-05	0.000505767
PRIMPOL	205.413	-0.567069	0.140635	-4.03221	5.52546e-05	0.000518321
DDAH1	3367.39	-0.900082	0.223233	-4.03204	5.52958e-05	0.000518321
ZNF860	253.219	-0.832561	0.206487	-4.03203	5.5297e-05	0.000518321
PTP4A3	64.4261	-1.02164	0.254018	-4.02192	5.77254e-05	0.000539204
TMC6	1327.83	-0.562525	0.139871	-4.02175	5.77684e-05	0.000539294
STK3	392.332	-0.84008	0.208994	-4.01965	5.82858e-05	0.000542869
LXN	372.653	-0.940848	0.234082	-4.01932	5.83672e-05	0.000543314
PLSCR1	644.345	-0.697807	0.173757	-4.01599	5.91978e-05	0.00055041
RECQL4	2298.21	-0.917353	0.228502	-4.01464	5.95362e-05	0.000553238
PDZD2	175.064	-0.899963	0.224493	-4.00887	6.10101e-05	0.000564658
INPP4A	746.819	-0.483482	0.120622	-4.00824	6.1173e-05	0.000565343
ECHDC2	1529.02	-0.65052	0.16245	-4.00444	6.21648e-05	0.000573373
LZTS1	17.2983	-1.9889	0.496975	-4.00202	6.28051e-05	0.000578948
HUS1	407.957	-0.771139	0.192752	-4.00068	6.31617e-05	0.00058157
GOLGA2P5	194.218	-0.706197	0.176722	-3.99608	6.43995e-05	0.000592629
RAD51	576.647	-1.10226	0.275943	-3.99452	6.48245e-05	0.000595522
SLC41A1	1590.22	-0.516661	0.129507	-3.98944	6.62284e-05	0.000606946
PYGB	15477.3	-0.378157	0.0947919	-3.98934	6.62561e-05	0.000606946
NLGN1	178.617	-0.814437	0.204262	-3.98723	6.68501e-05	0.00061204
C2CD2	402.686	-0.577274	0.144788	-3.98703	6.69064e-05	0.000612209
PNMA8A	69.8211	-1.13411	0.284516	-3.98611	6.71659e-05	0.000614235
STEAP1B-AS1	37.997	-1.796	0.4506	-3.98581	6.72505e-05	0.00061466
PAQR6	155.396	-0.813348	0.204084	-3.98537	6.7376e-05	0.000615111
PCM1	2415.19	-0.573833	0.144031	-3.98409	6.7738e-05	0.000618066
HPSE	430.82	-1.16569	0.292619	-3.98364	6.78686e-05	0.000618559
LMNA	15166.3	-0.578535	0.145261	-3.98273	6.81274e-05	0.000620567
FAM118A	439.831	-0.505683	0.127064	-3.97975	6.89889e-05	0.000627705
GBAP1	512.554	-0.482591	0.121284	-3.979	6.92059e-05	0.000629326
TFAP2A	208.759	-0.717066	0.180393	-3.97502	7.03721e-05	0.000638725
SCIRT	69.2743	-1.10558	0.278492	-3.96987	7.19125e-05	0.000650793
SMYD3	614.433	-0.69192	0.174295	-3.96981	7.19295e-05	0.000650793
WDR1	27108	-0.48668	0.122601	-3.96961	7.19906e-05	0.00065098
HHAT	155.889	-0.661909	0.166918	-3.96548	7.32478e-05	0.000660868
CCDC102A	318.869	-0.516599	0.130323	-3.964	7.37043e-05	0.000663874
POLR3C	1159.03	-0.634692	0.160163	-3.96278	7.4081e-05	0.000666894
APLF	247.676	-0.79194	0.199857	-3.96253	7.41597e-05	0.000667231
SMARCA4	7512.44	-0.530051	0.133854	-3.95991	7.49768e-05	0.000673831
SLC26A2	833.57	-0.646371	0.163328	-3.95751	7.5734e-05	0.000679501
SOCS3	1265.07	-0.53565	0.135396	-3.95618	7.61567e-05	0.000682914
FUBP1	2091.65	-0.646702	0.163492	-3.95556	7.63547e-05	0.000683929
CSRP1	3798.28	-0.476931	0.120589	-3.95503	7.65265e-05	0.000685088
CASP8	679.512	-0.53661	0.135787	-3.95186	7.75476e-05	0.000692693
NDUFS4	1076.99	-0.898071	0.227371	-3.94981	7.82145e-05	0.000697106
RNF139	538.403	-0.470506	0.119139	-3.94921	7.84103e-05	0.000698466
SLX4	474.203	-0.657823	0.166746	-3.94507	7.97773e-05	0.000708298
G2E3	984.667	-0.799364	0.202715	-3.94329	8.0371e-05	0.000712393
ITGB3BP	547.929	-0.656605	0.166546	-3.9425	8.06374e-05	0.00071397
MIR924HG	179.79	-1.16422	0.295448	-3.94052	8.13056e-05	0.000718893
POLE	2301.77	-1.05068	0.26664	-3.94046	8.13269e-05	0.000718893
MUTYH	65.3723	-1.11588	0.283671	-3.93372	8.36397e-05	0.000736915
CLIP2	1178.16	-0.730964	0.18583	-3.9335	8.3718e-05	0.000737202
FBXO43	274.204	-1.15035	0.292684	-3.93035	8.4822e-05	0.000745704
CYS1	19.6133	-1.53946	0.391974	-3.92747	8.58448e-05	0.000753874
SPIRE1	1697.62	-0.632879	0.161316	-3.92322	8.73737e-05	0.000764877
IMPA2	566.41	-0.589294	0.150208	-3.9232	8.7382e-05	0.000764877
RFC2	1448.91	-1.05586	0.269265	-3.92125	8.80904e-05	0.000770243
PLCE1-AS1	11.9031	-2.57353	0.656618	-3.91937	8.87814e-05	0.000775864
KRT80	3640.25	-0.574866	0.146743	-3.91751	8.94696e-05	0.000781033
PLRG1	2524.15	-0.426554	0.108946	-3.91528	9.02979e-05	0.000787412
CASD1	327.648	-0.613907	0.15697	-3.91098	9.19218e-05	0.000798982
C5orf34	168.671	-0.90889	0.232431	-3.91037	9.21564e-05	0.00080059
LOC102723566	37.1604	-1.19869	0.306603	-3.90959	9.24513e-05	0.000802691
DNTTIP1	2134.06	-0.430367	0.110262	-3.90313	9.49572e-05	0.000823149
HIBCH	317.108	-0.758158	0.194299	-3.90201	9.53961e-05	0.000826067
HNRNPH3	5254.12	-0.640367	0.164151	-3.90109	9.57598e-05	0.000828772
ZNHIT6	1434.91	-0.860059	0.22055	-3.89961	9.63487e-05	0.000832083
ATP11C	1839.72	-0.884894	0.226985	-3.89847	9.68012e-05	0.000835544
UBXN4	3758.01	-0.424307	0.108854	-3.89796	9.70066e-05	0.00083687
PNN	7066.79	-0.697615	0.179086	-3.89542	9.80299e-05	0.000844344
LINC02981	28.9681	-1.43155	0.367521	-3.89515	9.81394e-05	0.000844836
NTN4	1562.26	-0.57826	0.148462	-3.89501	9.81951e-05	0.000844865
CCDC14	2367.99	-0.616944	0.158523	-3.89184	9.94888e-05	0.00085463
PRPSAP1	942.582	-0.60234	0.154842	-3.89004	0.000100228	0.000860062
MORC4	7604.9	-0.548687	0.141187	-3.88623	0.000101813	0.000871346
CD9	2996.72	-0.670069	0.172518	-3.88405	0.000102732	0.000878281
CHML	2188.53	-0.737754	0.18999	-3.88312	0.000103125	0.000880713
TTC9	342.619	-0.733602	0.188951	-3.8825	0.00010339	0.000882503
TMEM185B	938.092	-0.634354	0.163515	-3.87949	0.000104676	0.00089113
PRCP	1988.45	-0.929571	0.239649	-3.87889	0.000104933	0.000892847
COL8A1	9697.7	-0.759697	0.195949	-3.87701	0.000105749	0.000899315
ZNF300	161.266	-0.890175	0.22965	-3.87622	0.000106091	0.000901746
ADAM10	6700.94	-0.377079	0.0972875	-3.87593	0.000106218	0.000902347
SLC25A43	631.741	-0.951263	0.245523	-3.87444	0.000106869	0.000907407
CDC16	2476.13	-0.356593	0.0920752	-3.87285	0.00010757	0.000912399
ZNF714	311.778	-1.09843	0.283778	-3.87073	0.000108511	0.000918931
HDAC8	421.949	-0.559085	0.144475	-3.86975	0.000108945	0.000921154
S100A5	124.856	-1.11224	0.287447	-3.86936	0.000109121	0.000922159
TRMT11	690.433	-0.74502	0.192556	-3.8691	0.000109237	0.000922174
WDR44	1361.27	-0.539522	0.139472	-3.86831	0.000109593	0.000924692
CEP152	695.072	-0.917349	0.237193	-3.86753	0.000109946	0.000927184
BOD1	1980.96	-0.543596	0.140602	-3.86622	0.000110537	0.000931683
LTBP4	2772.99	-0.513317	0.132775	-3.86605	0.000110611	0.000931821
CLDN1	330.163	-1.15743	0.299595	-3.8633	0.000111863	0.000940154
ASH2L	1445.73	-0.495974	0.128383	-3.86324	0.000111891	0.000940154
IPO8	1562.83	-0.880433	0.228002	-3.86152	0.000112684	0.000943993
ABLIM1	1299.26	-0.701757	0.181732	-3.86149	0.000112699	0.000943993
CEP131	546.543	-0.63452	0.164456	-3.8583	0.00011418	0.000955906
RTF1	1871.93	-0.515038	0.133629	-3.85424	0.00011609	0.000969882
ZNF486	390.617	-0.940869	0.24413	-3.85397	0.000116216	0.000970433
PTPN21	1310.67	-0.430259	0.111646	-3.85378	0.00011631	0.000970716
PTPRG	2287.23	-0.673131	0.174734	-3.85231	0.000117008	0.000975526
DPY19L1	2288.58	-0.509702	0.132346	-3.85127	0.000117507	0.000978172
ZFAND1	1022.14	-0.646835	0.16797	-3.85088	0.000117693	0.000979217
HERC5	531.259	-0.764446	0.198745	-3.84638	0.000119878	0.000994835
B3GNTL1	388.901	-0.618615	0.16091	-3.84447	0.000120814	0.00100109
PHLDB2	1466.58	-0.799933	0.208141	-3.84323	0.000121426	0.00100561
CACYBP	3385.92	-1.08678	0.283	-3.8402	0.000122933	0.00101705
LYST	346.993	-0.696621	0.181517	-3.83778	0.000124153	0.00102661
KIFC3	5288.55	-0.602957	0.157155	-3.83671	0.000124692	0.00103055
TMBIM6	15161.9	-0.365386	0.0952524	-3.83597	0.000125068	0.00103313
NHLRC3	615.515	-0.484221	0.126306	-3.83372	0.000126219	0.00104157
WBP4	919.028	-0.676307	0.176501	-3.83175	0.000127236	0.00104888
TRANK1	291.571	-0.897657	0.234343	-3.83053	0.000127867	0.00105355
SNX6	2964.8	-0.418409	0.109293	-3.82832	0.000129022	0.00106144
NKIRAS1	599.124	-0.730234	0.190764	-3.82795	0.000129216	0.00106249
SCCPDH	1310.14	-0.598058	0.156248	-3.82761	0.000129394	0.00106341
PRDM5	474.487	-0.631169	0.164943	-3.82659	0.00012993	0.00106728
PRKCA	2919.16	-0.648489	0.169573	-3.82424	0.000131176	0.00107587
NFS1	558.183	-0.851337	0.22263	-3.824	0.000131304	0.00107628
MMS22L	710.767	-0.963386	0.252005	-3.82288	0.000131901	0.0010797
POLQ	334.564	-1.13261	0.296566	-3.81907	0.000133954	0.0010942
SPTAN1	8484.91	-0.604569	0.158346	-3.81803	0.000134524	0.00109831
ZBED3-AS1	29.094	-1.22886	0.322005	-3.81628	0.000135479	0.00110555
DEK	12353.9	-0.549878	0.144191	-3.81354	0.000136991	0.00111679
C2CD3	1042.76	-0.644318	0.168997	-3.81261	0.000137507	0.0011204
GABBR1	578.592	-0.496865	0.130353	-3.81168	0.000138024	0.00112404
STAT5A	351.231	-0.606085	0.159033	-3.81107	0.000138366	0.00112625
PATZ1	666.065	-0.543158	0.142556	-3.81013	0.000138892	0.0011294
KLHL15	353.713	-0.915398	0.240268	-3.8099	0.000139022	0.00112989
GNG7	43.2295	-1.05296	0.276385	-3.80975	0.00013911	0.00113003
ERFE	107.611	-2.21724	0.582238	-3.80814	0.000140017	0.00113683
SHROOM1	417.337	-0.664661	0.174817	-3.80203	0.000143513	0.00116229
TCEA1	2706.67	-0.425011	0.111792	-3.80181	0.000143641	0.00116274
BTN2A1	1689.02	-0.51415	0.135311	-3.79976	0.000144836	0.00117124
C7orf31	161.803	-0.63311	0.166704	-3.79781	0.00014598	0.00117991
MTBP	648.221	-1.061	0.279733	-3.79291	0.000148893	0.00119925
TOPBP1	2331.39	-0.704577	0.186029	-3.78745	0.000152202	0.00122345
SH3BP2	1735.4	-0.498092	0.131622	-3.78426	0.000154169	0.0012368
TRIM68	323.813	-0.516691	0.136567	-3.78343	0.000154685	0.00124032
FAM219B	284.778	-0.599171	0.158501	-3.78023	0.000156682	0.00125509
FLNB	30935.9	-0.560801	0.148427	-3.77828	0.000157913	0.00126432
GIGYF2	1632.04	-0.476452	0.126213	-3.77499	0.000160012	0.00127796
CPQ	140.927	-0.680918	0.180425	-3.77396	0.000160678	0.00128137
PDGFRB	75.7792	-1.09564	0.290458	-3.77213	0.000161861	0.00128954
TTC13	1162.52	-0.466081	0.123609	-3.7706	0.000162854	0.00129681
RIOK2	1051.33	-0.601085	0.159436	-3.77008	0.000163196	0.00129889
CD55	8814.39	-0.479653	0.127278	-3.76853	0.000164211	0.00130632
AGAP9	301.495	-0.611115	0.162175	-3.76825	0.000164395	0.00130709
TCHP	1439.57	-0.649196	0.172286	-3.76814	0.000164469	0.00130709
BRME1	102.562	-0.804034	0.213427	-3.76726	0.000165051	0.00131107
GPR89B	96.6015	-0.753412	0.200147	-3.76429	0.000167025	0.00132414
ERI1	1152.84	-0.831076	0.220791	-3.76409	0.000167155	0.00132452
HOMER2	220.628	-0.624927	0.166033	-3.76387	0.000167301	0.00132452
CDK5RAP2	1896.93	-0.517959	0.137647	-3.76294	0.000167926	0.00132802
CENPH	310.38	-1.12322	0.298833	-3.7587	0.000170797	0.00134808
LAPTM5	1334.59	-0.72323	0.192482	-3.75739	0.000171696	0.00135386
DTL	1643.28	-0.75801	0.20184	-3.7555	0.000172995	0.00136277
ZNF738	183.665	-0.782129	0.208304	-3.75475	0.000173518	0.00136622
ATF3	135.984	-0.892322	0.237749	-3.75321	0.000174582	0.00137393
PPME1	3531.16	-0.918974	0.244919	-3.75215	0.000175325	0.00137843
TMEM268	589.642	-0.614474	0.163772	-3.752	0.000175429	0.00137858
NOX5	949.302	-1.07516	0.286593	-3.75151	0.000175771	0.0013806
ACOX1	725.053	-0.438155	0.116825	-3.75052	0.000176467	0.00138445
CXorf38	645.534	-0.711825	0.189797	-3.75045	0.000176519	0.00138445
AFAP1L1	490.313	-1.01481	0.270625	-3.74989	0.000176911	0.00138617
TSPAN3	4394.39	-0.405412	0.108158	-3.74834	0.000178007	0.00139409
HIRIP3	686.668	-0.854474	0.228085	-3.7463	0.00017946	0.0014041
CSF2RA	34.1088	-1.32193	0.352976	-3.74511	0.000180317	0.00140854
ZNF28	313.993	-0.945231	0.252397	-3.74502	0.000180376	0.00140854
GCLM	1612.43	-0.920007	0.245712	-3.74425	0.000180931	0.00140983
YEATS4	931.053	-0.605977	0.161845	-3.74419	0.000180979	0.00140983
EDEM3	1403.85	-0.5294	0.141432	-3.74314	0.000181732	0.00141366
PDS5A	4993.45	-0.475514	0.127182	-3.73886	0.00018486	0.00143544
PLCB3	2700.1	-0.523344	0.139976	-3.73882	0.000184888	0.00143544
MYO1F	93.2091	-1.05749	0.282866	-3.73849	0.000185131	0.00143663
LINC01572	18.9321	-1.70708	0.456649	-3.73828	0.000185287	0.00143705
DENND11	1228.91	-0.481472	0.128834	-3.73714	0.000186123	0.00144156
SLC25A3	11495.8	-0.689296	0.184473	-3.73656	0.000186553	0.0014435
G3BP1	6618.35	-0.827577	0.221539	-3.73558	0.000187281	0.00144836
PTS	510.224	-0.720357	0.192842	-3.73548	0.000187359	0.00144836
ZNF391	215.431	-0.623185	0.166883	-3.73427	0.000188261	0.00145323
FNBP1	2296.74	-0.53967	0.144535	-3.73383	0.000188592	0.0014551
FLNA	68502.4	-0.669213	0.179249	-3.73342	0.000188897	0.00145675
SMC2	3889.33	-0.778134	0.208517	-3.73176	0.000190146	0.00146569
ZFP69B	230.451	-0.73674	0.197499	-3.73035	0.000191217	0.00147253
FN1	11977.7	-0.773196	0.207332	-3.72926	0.000192042	0.00147689
GKAP1	276.623	-0.562224	0.150786	-3.72863	0.000192524	0.00147977
PARPBP	472.166	-0.971601	0.260598	-3.72835	0.000192741	0.00148074
MKS1	234.156	-0.660319	0.177167	-3.72711	0.000193691	0.00148521
HNRNPC	20251.3	-0.57955	0.155521	-3.72651	0.000194148	0.001488
LIG1	1836.81	-0.64412	0.172882	-3.72579	0.000194706	0.00149158
EPN2	488.113	-0.45719	0.122743	-3.72477	0.000195493	0.0014969
DPY19L4	939.397	-0.454582	0.122072	-3.72388	0.000196182	0.00150075
CFAP45	66.1596	-1.1459	0.30781	-3.72277	0.000197051	0.00150668
EXOSC9	1478.96	-0.856536	0.230119	-3.72214	0.000197539	0.00150898
EXO5	236.275	-0.645437	0.173543	-3.71918	0.00019987	0.00152281
LTA4H	3003.82	-0.402951	0.108384	-3.71779	0.000200973	0.00153014
CDK5RAP1	2048.82	-0.45886	0.123451	-3.71694	0.00020165	0.00153457
CMSS1	1542.25	-0.866226	0.233057	-3.7168	0.000201759	0.00153457
SLC30A1	1179.32	-0.44949	0.120938	-3.7167	0.00020184	0.00153457
JADE3	217.077	-0.738825	0.198802	-3.71638	0.000202099	0.00153582
NFKBID	215.045	-0.623142	0.167723	-3.71529	0.000202969	0.00154171
FCHSD2	870.938	-0.534335	0.143848	-3.71457	0.000203548	0.00154538
MPHOSPH9	1580.58	-0.835947	0.225214	-3.71178	0.000205804	0.0015603
UHMK1	3856.97	-0.894804	0.241272	-3.7087	0.000208326	0.00157646
ACAP2	1367.31	-0.448817	0.121052	-3.70763	0.000209211	0.00158242
STPG4	27.863	-1.41321	0.381547	-3.7039	0.000212311	0.00160361
ABI3BP	31.8456	-1.21989	0.329417	-3.70318	0.000212911	0.00160664
TYSND1	486.551	-0.63403	0.171231	-3.70277	0.000213261	0.00160853
CEP135	736.906	-0.487558	0.131715	-3.70161	0.000214237	0.00161438
PRPF38B	3579.77	-0.561632	0.151744	-3.70119	0.000214592	0.0016163
SEMA4F	339.923	-1.11284	0.300717	-3.70061	0.000215081	0.00161922
CMAHP	19.3814	-1.81867	0.491917	-3.69711	0.000218064	0.00163634
ZC3H8	301.705	-0.67127	0.181622	-3.69597	0.000219052	0.00164299
LRRC8D	1029.52	-0.955666	0.258674	-3.69448	0.000220341	0.00165036
SNX18	568.467	-0.464602	0.125828	-3.69236	0.000222185	0.00166109
DYNC2H1	259.67	-0.860208	0.233165	-3.68926	0.000224904	0.0016783
ALDH7A1	2712.12	-0.505075	0.136941	-3.68826	0.000225793	0.00168416
ATAD5	557.171	-0.96215	0.260928	-3.68741	0.000226548	0.00168901
PSMC1	1578.1	-0.906335	0.245925	-3.68541	0.000228334	0.00169919
TERT	100.338	-0.973125	0.264109	-3.68455	0.000229106	0.00170337
PIP4K2B	2398.03	-0.301571	0.0818616	-3.68391	0.000229684	0.00170687
GRPEL2	776.125	-0.688375	0.186877	-3.68358	0.000229982	0.0017083
SLC9A6	536.662	-0.739499	0.200811	-3.68256	0.000230904	0.00171357
CNTRL	974.423	-0.94706	0.257238	-3.68166	0.000231725	0.00171887
SNRPA	1716.34	-0.617718	0.167808	-3.68109	0.000232236	0.00172108
TONSL	1799.9	-0.890141	0.241861	-3.68038	0.000232882	0.00172508
PQBP1	1483.73	-0.421528	0.114568	-3.67929	0.000233881	0.00173168
ADAT1	740.445	-0.518212	0.140894	-3.67802	0.000235053	0.00173877
TUFT1	721.89	-0.611324	0.166345	-3.67503	0.000237819	0.00175762
DNAJC9	1179.2	-0.734699	0.199931	-3.67476	0.000238071	0.00175787
PYCR2	1019.62	-0.394809	0.107558	-3.67068	0.000241909	0.00178295
PLP2	4358.16	-0.471303	0.128401	-3.67056	0.000242022	0.00178296
GBP3	2374.46	-0.623831	0.169992	-3.66976	0.000242781	0.00178611
FIGNL1	1356.81	-0.593425	0.161783	-3.66803	0.000244426	0.00179658
ECHDC3	225.973	-0.894296	0.243826	-3.66776	0.00024468	0.00179763
NOTCH1	1081.83	-0.565268	0.154162	-3.66671	0.000245687	0.00180338
DLK2	235.863	-0.553102	0.150868	-3.66613	0.000246247	0.0018065
NCAPH2	1041.45	-0.796583	0.217287	-3.66604	0.000246336	0.0018065
SUCLG2	2288.02	-0.397301	0.108419	-3.66449	0.000247828	0.0018158
PPFIBP2	102.271	-0.885406	0.241756	-3.6624	0.000249865	0.00182823
MAP7D3	1532.76	-0.634953	0.173378	-3.66225	0.000250007	0.00182844
APOBEC3G	245.361	-0.82802	0.226231	-3.66007	0.000252148	0.00184204
ZNF354C	329.619	-0.570473	0.156078	-3.65504	0.000257141	0.00187253
CDT1	1501.17	-0.997206	0.27301	-3.65263	0.000259569	0.00188896
NMT2	898.764	-0.635397	0.173976	-3.65222	0.000259983	0.00189112
MAP3K7	1580.64	-0.600149	0.164337	-3.65195	0.000260261	0.00189143
TAMM41	313.085	-0.625717	0.171353	-3.65163	0.000260577	0.00189288
ANK3	80.9185	-0.971524	0.26611	-3.65084	0.000261382	0.00189702
DNAJC6	515.17	-1.09027	0.298711	-3.64993	0.000262315	0.00190284
CBX5	2134.78	-0.565479	0.154951	-3.64941	0.000262842	0.00190504
KIF22	1679.73	-0.89621	0.245664	-3.64811	0.000264177	0.00191386
CEP164	897.006	-0.475132	0.130272	-3.64725	0.000265067	0.00191858
SMC4	5034.56	-0.86131	0.236177	-3.64688	0.000265449	0.00192049
FBXO4	165.616	-0.729911	0.200263	-3.64475	0.000267648	0.0019338
INTS6	980.063	-0.429369	0.117836	-3.64378	0.000268665	0.00193681
TNKS2	2052.97	-0.428286	0.117598	-3.64196	0.000270567	0.00194717
DNA2	713.136	-1.11727	0.30698	-3.63954	0.000273122	0.0019628
MCM2	2004.33	-0.883481	0.242814	-3.63851	0.000274219	0.00196974
DLG1	5527.2	-0.667479	0.183465	-3.63818	0.000274573	0.00196974
AMOTL2	2993.4	-0.607311	0.166933	-3.63806	0.000274697	0.00196974
EFHD1	549.481	-0.500876	0.137758	-3.63593	0.000276984	0.00198349
ANO6	2063.84	-0.454914	0.125123	-3.63573	0.000277196	0.00198413
CPAMD8	21.5579	-1.47518	0.405798	-3.63526	0.0002777	0.00198686
CEP290	663.579	-0.63815	0.175811	-3.62974	0.000283706	0.00202173
ZNF496	1129.9	-0.531908	0.146544	-3.62969	0.000283764	0.00202173
LAS1L	1786.79	-0.470845	0.129723	-3.62963	0.000283826	0.00202173
ADAM9	8546.22	-0.688867	0.189841	-3.62866	0.000284899	0.00202758
AQP5-AS1	25.0324	-1.70989	0.471362	-3.62756	0.000286112	0.00203442
MAP3K20	2165.42	-1.42586	0.393101	-3.62721	0.000286502	0.0020363
ATAD1	2338.15	-0.476824	0.13152	-3.62548	0.000288431	0.0020491
STAT3	4240.33	-0.396604	0.109545	-3.62046	0.000294084	0.00208651
TMC8	93.4796	-0.943087	0.260612	-3.61873	0.000296047	0.00209952
TM7SF3	1010.69	-0.724309	0.200174	-3.6184	0.000296433	0.00210129
LOC101928417	55.7545	-0.988768	0.27327	-3.61829	0.000296558	0.00210129
MLKL	637.427	-0.77267	0.213591	-3.61753	0.000297427	0.00210653
CEP120	998.213	-0.484831	0.134129	-3.61467	0.000300736	0.00212716
FOXD2-AS1	63.5444	-1.01018	0.27948	-3.61449	0.000300935	0.00212764
NEK4	792.571	-0.564422	0.156198	-3.6135	0.000302092	0.00213488
HDAC7	1982.81	-0.40291	0.111526	-3.6127	0.000303025	0.00214054
VWDE	117.017	-1.15594	0.320084	-3.61138	0.000304573	0.00215053
FKBP9	2340.82	-0.365642	0.101277	-3.61033	0.000305806	0.0021583
LINC02783	40.0237	-1.24376	0.344555	-3.60974	0.000306498	0.00216196
SLMAP	2267.86	-0.47139	0.130591	-3.60966	0.000306594	0.00216196
CERS2	2558.91	-0.662726	0.18373	-3.60706	0.000309681	0.00218087
GPC6	248.089	-0.749734	0.207885	-3.60649	0.000310365	0.00218474
TTC26	268.557	-0.642132	0.178259	-3.60224	0.00031549	0.00221718
STK24	2765.8	-0.317052	0.0880378	-3.60131	0.000316612	0.00222386
CALHM2	565.709	-0.545841	0.151672	-3.59882	0.000319661	0.00224332
LAYN	970.098	-0.829973	0.23064	-3.59856	0.000319985	0.00224463
PARP2	1262.56	-0.56726	0.157658	-3.59805	0.000320612	0.00224805
FOXRED1	884.228	-0.452448	0.125762	-3.59765	0.000321108	0.00225054
DCLRE1A	787.822	-0.583316	0.162252	-3.59512	0.000324239	0.00227051
TBC1D8	1539.35	-0.5257	0.146418	-3.59041	0.000330158	0.00230497
DISC1	124.161	-0.756643	0.210761	-3.59005	0.000330609	0.00230711
PARVA	4670.43	-0.350728	0.0977417	-3.58831	0.000332824	0.00232057
MARCKSL1	9205.85	-0.485855	0.135428	-3.58754	0.00033381	0.00232644
KISS1	499.278	-1.68196	0.468866	-3.58729	0.000334135	0.00232669
FANCD2	841.974	-1.44453	0.402808	-3.58615	0.000335599	0.0023351
EME1	232.896	-0.901061	0.251263	-3.58612	0.000335631	0.0023351
LINC02609	68.9303	-0.84683	0.236232	-3.58474	0.000337416	0.00234549
TAF4B	540.194	-0.729375	0.203626	-3.58194	0.00034105	0.00236973
LIMCH1	4707.1	-0.864496	0.241449	-3.58045	0.000342999	0.0023802
RFX5	1726.93	-0.393327	0.10988	-3.57959	0.000344134	0.00238705
MCM8	773.436	-0.684898	0.191393	-3.57849	0.000345589	0.00239611
FAM169A	108.519	-1.33491	0.373072	-3.57816	0.000346026	0.00239812
KDSR	1616.42	-0.327069	0.0914314	-3.57721	0.000347284	0.00240477
ZNF724	72.627	-1.13034	0.316016	-3.57684	0.000347776	0.00240714
ZNF45	676.684	-0.587521	0.164283	-3.57626	0.000348543	0.00241038
KBTBD6	379.791	-0.549504	0.15389	-3.57076	0.000355953	0.00245532
HNRNPH1	24024.4	-0.442445	0.123959	-3.56929	0.000357945	0.00246695
IGF2BP3	738.226	-0.527912	0.147947	-3.56826	0.000359366	0.00247298
CUL4A	2850.06	-0.327655	0.0918263	-3.56821	0.000359433	0.00247298
CDC42EP4	1906.3	-0.441624	0.123847	-3.56589	0.000362627	0.00249071
ANKRD44	268.397	-0.530368	0.148739	-3.56576	0.000362802	0.00249085
XRCC2	564.648	-1.04608	0.293402	-3.56534	0.000363388	0.00249275
HACL1	459.663	-0.48822	0.136972	-3.56438	0.00036471	0.0024997
CUL9	1859.17	-0.413567	0.116081	-3.56273	0.000367021	0.00251234
RBMS3	475.89	-0.645632	0.181294	-3.56125	0.000369097	0.00252334
TNFRSF1A	4100.29	-0.36094	0.101364	-3.56084	0.000369673	0.0025262
SGCB	1394.73	-0.731177	0.205368	-3.56033	0.000370384	0.00252999
STK4	2938.68	-0.530194	0.148956	-3.5594	0.000371707	0.00253581
ADCY3	496.35	-0.943972	0.265294	-3.55821	0.000373386	0.00254619
KIF21B	17.1214	-2.02963	0.57061	-3.55694	0.000375202	0.00255641
JAK2	262.514	-0.640879	0.180196	-3.55657	0.000375722	0.00255779
RTL10	319.002	-0.679229	0.191074	-3.5548	0.000378269	0.00257296
THAP12	2652.3	-0.709217	0.199549	-3.5541	0.000379272	0.00257762
RTCA	1520.36	-0.428523	0.120592	-3.55349	0.000380154	0.00258252
NSUN5	668.82	-0.560503	0.157739	-3.55334	0.000380367	0.00258288
MBOAT1	153.938	-0.97051	0.273155	-3.55297	0.000380911	0.00258505
METTL15	430.192	-0.507896	0.142952	-3.5529	0.000381007	0.00258505
PKP4	2703.27	-0.622976	0.175416	-3.55143	0.000383147	0.00259848
TJP1	2901.81	-0.501967	0.141672	-3.54317	0.000395352	0.00267451
CHAF1A	1596.83	-0.689655	0.194897	-3.53857	0.000402306	0.00271813
B3GALNT1	753.961	-0.616718	0.174294	-3.53837	0.000402598	0.00271897
ARNT2	1040.37	-0.527658	0.149129	-3.53826	0.000402778	0.00271905
SWAP70	2260.93	-0.548244	0.155044	-3.53606	0.000406141	0.00273945
COMMD7	1160.58	-0.426297	0.12057	-3.53568	0.000406726	0.00274171
SMARCC2	2633.87	-0.403998	0.114447	-3.52999	0.000415569	0.00279501
RWDD1	1260.92	-0.65622	0.185899	-3.52998	0.00041559	0.00279501
SAE1	4673.93	-0.630658	0.178676	-3.52961	0.000416173	0.00279777
STOX1	75.7029	-0.906837	0.25697	-3.52896	0.000417196	0.00280115
FANCG	95.3473	-0.839078	0.237786	-3.52872	0.000417579	0.00280207
ZNF501	130.551	-0.678714	0.192344	-3.52865	0.000417681	0.00280207
SLC35D1	508.767	-0.505569	0.143354	-3.52671	0.000420755	0.00282035
CEP57L1	352.271	-0.74931	0.212499	-3.52618	0.000421602	0.00282486
REEP4	1017.67	-0.663019	0.188151	-3.52387	0.000425293	0.00284486
HEXB	3066.58	-0.358507	0.101751	-3.52339	0.000426068	0.00284887
PROSER2	611.527	-0.60025	0.170369	-3.52324	0.0004263	0.00284924
ERP29	7242.79	-0.396799	0.112661	-3.52206	0.000428205	0.00285889
BECN1	1519.13	-0.372192	0.105789	-3.51824	0.000434415	0.00289748
NFATC2	373.081	-1.03748	0.294914	-3.51791	0.000434963	0.00289875
CENPK	1147.11	-0.967134	0.27509	-3.5157	0.000438597	0.00291453
PARN	822.376	-0.381488	0.10853	-3.51504	0.000439684	0.00292055
C18orf54	498.955	-0.941115	0.268196	-3.50905	0.000449707	0.00297653
CENPT	1240.49	-0.476953	0.135925	-3.50894	0.000449899	0.00297653
PLCG2	120.549	-1.05547	0.300797	-3.5089	0.000449956	0.00297653
FBXW2	2549.24	-0.309956	0.088343	-3.50854	0.000450565	0.00297812
SNX24	1398.54	-0.649365	0.185163	-3.507	0.000453192	0.00299426
ASAP3	788.514	-0.513332	0.146393	-3.50654	0.000453973	0.00299574
MCUB	729.298	-0.623445	0.177905	-3.50437	0.000457695	0.0030166
OLFML2A	169.305	-0.812303	0.231851	-3.50356	0.000459078	0.00302261
LYL1	130.432	-0.594461	0.169674	-3.50356	0.000459087	0.00302261
CEBPB-AS1	58.8268	-1.02055	0.291396	-3.50229	0.000461277	0.00303402
DCLRE1B	620.267	-0.857186	0.244776	-3.50192	0.000461922	0.00303702
DNAJC17	239.473	-0.545683	0.155841	-3.50154	0.000462569	0.00304003
BRD9	1831.88	-0.444665	0.127004	-3.50118	0.000463206	0.00304298
CEP20	1350.02	-1.56571	0.447259	-3.50067	0.000464082	0.00304749
IBTK	2255.9	-0.439789	0.1258	-3.49594	0.000472399	0.00309833
USP1	4909.07	-0.766847	0.219455	-3.49433	0.000475249	0.00311576
ECD	1425.56	-0.592139	0.169573	-3.49194	0.00047953	0.00313618
BTN3A2	841.017	-0.642462	0.184035	-3.49098	0.000481245	0.00314485
CENPQ	757.9	-0.769987	0.220588	-3.49061	0.000481925	0.00314802
ABHD5	1014.88	-0.882038	0.253041	-3.48575	0.00049075	0.00319275
ZFHX3-AS1	128.928	-0.944074	0.270871	-3.48532	0.00049154	0.00319402
ACYP1	243.701	-0.578724	0.166121	-3.48374	0.000494459	0.00320801
TCAF1P1	38.1983	-1.00709	0.289084	-3.48372	0.000494489	0.00320801
MOK	970.899	-0.45069	0.129382	-3.48341	0.000495068	0.00321048
LINC01836	60.5498	-1.19026	0.341863	-3.48169	0.000498262	0.0032286
RCAN1	1296.83	-0.419474	0.120491	-3.48139	0.000498824	0.00323095
FZD2	1492.43	-0.492603	0.141625	-3.47823	0.000504744	0.00326458
RXRA	1356.91	-0.509792	0.146573	-3.47808	0.000505028	0.00326458
LEMD3	806.18	-0.452762	0.130253	-3.47603	0.000508896	0.0032843
LIN9	466.782	-0.747234	0.214974	-3.47592	0.000509096	0.0032843
MGME1	1307.06	-0.521945	0.150233	-3.47424	0.000512312	0.00330241
DDX39A	5250.67	-0.680484	0.19595	-3.47274	0.000515173	0.00331688
FAM20C	1864.84	-0.707466	0.203734	-3.4725	0.000515628	0.00331848
RNF8	1436.24	-0.500249	0.144071	-3.47224	0.000516138	0.00331912
GSDME	1467.62	-0.44616	0.128522	-3.47146	0.000517636	0.00332742
MDFIC	669.432	-0.605911	0.174666	-3.46898	0.000522444	0.00335015
RPRD2	1428.6	-0.519554	0.149828	-3.46768	0.000524974	0.00336132
CRISPLD1	183.04	-1.0277	0.296669	-3.46413	0.00053194	0.00340446
TBC1D31	442.806	-0.965768	0.27884	-3.46352	0.000533155	0.00341088
CT83	188.993	-0.878497	0.253699	-3.46275	0.00053469	0.00341934
PGGHG	212.181	-0.5829	0.168393	-3.46154	0.000537094	0.00343336
SUV39H1	378.086	-1.03292	0.298457	-3.46085	0.000538467	0.00344077
ARFIP1	1021.41	-0.499831	0.14446	-3.45999	0.000540203	0.00344777
ZNF215	351.86	-0.917128	0.265345	-3.45636	0.000547516	0.00348925
PBX4	118.883	-0.842946	0.243904	-3.45605	0.000548157	0.00349163
GATA3	287.33	-0.554833	0.160577	-3.45525	0.000549782	0.00349785
RASSF3	1072.29	-0.385124	0.11147	-3.45495	0.000550399	0.00350039
ZNF311	179.831	-0.706143	0.204398	-3.45475	0.000550806	0.0035016
EIF5B	7268.32	-0.720587	0.208682	-3.45303	0.000554327	0.00351567
E2F2	247.412	-1.16494	0.337812	-3.44848	0.000563743	0.00356558
DAZAP1	5014.93	-0.533784	0.15481	-3.44799	0.000564778	0.00356933
IGFBP4	70492	-0.674712	0.195763	-3.44658	0.000567733	0.00358501
HTR1F	231.667	-0.659769	0.191432	-3.44649	0.000567924	0.00358501
RCOR3	1070.04	-0.309406	0.0897885	-3.44594	0.000569076	0.00359088
LINC01203	15.2399	-1.6051	0.465905	-3.44512	0.000570797	0.00360033
ZFPM2	120.074	-0.818043	0.237479	-3.44469	0.000571717	0.00360451
ALAS1	2348.91	-0.524985	0.152456	-3.44351	0.000574215	0.00361623
POGLUT1	616.803	-0.354854	0.103081	-3.44249	0.000576382	0.00362564
TEDC2	278.501	-0.961051	0.279731	-3.43563	0.000591183	0.00371584
KLF8	43.4507	-0.989589	0.288252	-3.43307	0.000596782	0.00374666
FBXO22	610.844	-0.496577	0.144682	-3.4322	0.000598697	0.00375722
ZNF385B	29.4629	-1.33831	0.390327	-3.42869	0.000606509	0.00380329
C3orf52	176.209	-0.553729	0.161523	-3.42817	0.000607669	0.00380908
MED30	483.924	-0.798119	0.232929	-3.42644	0.000611539	0.00382591
SLC49A4	365.433	-0.790406	0.230716	-3.42588	0.000612807	0.00383088
ZNF100	282.223	-0.856694	0.250112	-3.42524	0.000614251	0.00383693
NHLRC1	32.3312	-1.13959	0.332733	-3.42495	0.000614924	0.00383964
FOXD3-AS1	100.764	-0.79775	0.232987	-3.424	0.000617055	0.00384849
TRNAU1AP	557.244	-0.448893	0.131123	-3.42346	0.000618299	0.00385199
IFT46	476.125	-0.454381	0.132726	-3.42344	0.000618333	0.00385199
CLNS1A	2605.56	-0.642593	0.187878	-3.42026	0.000625604	0.00389235
HLA-DMA	507.676	-0.961974	0.281264	-3.42019	0.000625776	0.00389235
TRIM14	755.99	-0.926867	0.271072	-3.41927	0.000627902	0.00390106
ZNF813	135.199	-0.639898	0.187273	-3.41692	0.000633346	0.00392733
STRN3	801.989	-0.791817	0.232049	-3.41229	0.000644199	0.0039885
TMCO6	427.629	-0.583173	0.170915	-3.41207	0.000644707	0.00399011
PLEKHA6	766.131	-0.70531	0.206721	-3.4119	0.000645121	0.00399114
GGCT	422.278	-1.05807	0.310253	-3.41035	0.000648792	0.00401078
FBXO48	169.385	-0.651727	0.191236	-3.40798	0.00065446	0.00403963
ATP2A2	9312.57	-0.54375	0.15966	-3.40567	0.000660008	0.0040661
MNS1	149.455	-1.17965	0.34655	-3.40398	0.000664105	0.00408355
ZNF431	438.942	-0.526897	0.154975	-3.39988	0.000674146	0.00414056
ANKRD30B	25.108	-1.49241	0.43935	-3.39686	0.000681638	0.00418339
MKRN2	1678.34	-0.430962	0.126888	-3.39639	0.000682815	0.00418902
SSTR2	101.33	-0.753289	0.221841	-3.39562	0.000684722	0.00419753
MINPP1	777.421	-0.605234	0.178254	-3.39535	0.000685415	0.00420018
TRIM22	153.448	-0.713643	0.210283	-3.39373	0.00068947	0.00422022
NARS2	382.85	-0.688956	0.203131	-3.39168	0.000694647	0.00424869
TENT5B	114.669	-1.11698	0.32937	-3.39127	0.000695694	0.00424955
PTPDC1	630.247	-0.555794	0.163967	-3.38967	0.00069977	0.00426929
VPS54	1065.66	-0.341595	0.100802	-3.38879	0.000702024	0.00428083
EVI2B	1081.26	-0.461913	0.136329	-3.38823	0.000703448	0.00428653
TPCN2	187.793	-0.644853	0.190322	-3.38822	0.000703489	0.00428653
KLHL42	673.569	-0.376248	0.111082	-3.38711	0.000706323	0.00429893
ACTR2	8852.03	-0.779154	0.230051	-3.38688	0.00070692	0.00430094
NFU1	762.922	-0.621604	0.183564	-3.3863	0.000708415	0.00430633
SIN3B	6306.06	-0.377427	0.111528	-3.38414	0.000714007	0.00433752
SEPTIN11	3768.63	-0.738357	0.218194	-3.38395	0.000714506	0.00433892
C2CD5	1009.88	-0.504287	0.149147	-3.38115	0.000721829	0.00437516
MED28	1013.57	-0.464168	0.13736	-3.3792	0.000726967	0.00439969
ZNF592	2110.23	-0.339418	0.100479	-3.378	0.000730144	0.00441726
TMEM62	206.118	-0.514347	0.152297	-3.37727	0.000732098	0.00442577
FBLN5	12.8571	-1.89618	0.562015	-3.37389	0.00074113	0.00447367
TMEM41A	808.159	-0.57607	0.17081	-3.37257	0.000744697	0.00449184
THRB	273.007	-0.506085	0.150095	-3.37176	0.000746884	0.00450334
PRRG4	429.242	-0.730883	0.216799	-3.37125	0.00074829	0.00450845
RAD54L	497.597	-1.06642	0.316391	-3.37057	0.000750139	0.00451791
ATP11A	1015.44	-0.683672	0.202901	-3.36949	0.000753079	0.00453281
MCM5	2766.67	-0.71492	0.212282	-3.36778	0.000757759	0.0045553
USP48	1775.52	-0.287729	0.0854561	-3.36697	0.000759977	0.00456694
LAMB1	1443.88	-0.773629	0.229863	-3.36561	0.000763737	0.00458782
GFOD1	177.751	-0.965208	0.286985	-3.36327	0.000770244	0.00462519
PROSER3	614.101	-0.45497	0.135323	-3.36211	0.000773488	0.00464294
BRCA2	612.846	-0.976198	0.290364	-3.36198	0.000773852	0.00464337
BOLA3-DT	39.3955	-1.26812	0.377205	-3.36188	0.000774134	0.00464337
PARP6	1095.47	-0.420991	0.12524	-3.36149	0.000775245	0.0046483
CDC7	1313.79	-0.631828	0.188008	-3.36064	0.00077762	0.004659
PRR3	1000.91	-0.394253	0.117332	-3.36015	0.00077899	0.00466383
DLC1	2215.01	-0.57957	0.172492	-3.35999	0.000779457	0.00466489
NANS	1482.49	-0.575697	0.171347	-3.35983	0.000779911	0.00466494
RAB9B	105.139	-0.69264	0.206253	-3.3582	0.000784516	0.00468475
SMC3	5747.21	-0.524247	0.156125	-3.35787	0.00078546	0.00468865
VLDLR	800.613	-0.545285	0.162431	-3.35703	0.000787857	0.00469948
ZNF876P	10.8885	-1.99063	0.593091	-3.35636	0.000789766	0.00470739
ZNF682	81.2668	-0.780177	0.232558	-3.35477	0.000794322	0.00472824
PHF6	1285.01	-0.533583	0.159059	-3.35462	0.000794728	0.00472824
EIF2B1	2495.38	-0.48935	0.14594	-3.35309	0.000799138	0.00475272
MARK1	179.604	-0.605787	0.180691	-3.35261	0.000800545	0.00475583
ZNF271P	752.717	-0.635025	0.189456	-3.35184	0.000802766	0.00476727
SIM2	17.1204	-1.56068	0.465742	-3.35095	0.000805337	0.00477903
VCAN	56.5386	-1.12669	0.336348	-3.34976	0.000808806	0.00479256
ZNHIT3	881.921	-0.368238	0.109933	-3.34964	0.000809155	0.00479287
BCAS4	132.216	-0.887427	0.265006	-3.3487	0.000811905	0.00480739
NUP107	2232.47	-0.49152	0.14682	-3.34777	0.000814652	0.00482189
HASPIN	511.582	-0.910242	0.272012	-3.34633	0.000818896	0.00484523
SLC35E3	270.731	-0.665084	0.198852	-3.34461	0.000823969	0.00486821
RNF216	1704.62	-0.376776	0.112652	-3.34461	0.000823985	0.00486821
ADRB2	1453.26	-0.724877	0.216802	-3.3435	0.000827294	0.0048824
ZNF587B	265.565	-0.519303	0.155431	-3.34105	0.000834612	0.00492019
CCDC59	1462.9	-0.61559	0.184272	-3.34066	0.000835802	0.00492541
CMIP	5464.66	-0.583067	0.174554	-3.34033	0.000836797	0.00492947
BTF3L4	2030.02	-0.447727	0.134075	-3.33937	0.000839695	0.00494293
KIAA1586	436.799	-0.733422	0.219712	-3.33811	0.000843497	0.00496272
CYTH4	57.4779	-1.1237	0.336633	-3.33805	0.000843672	0.00496272
POLD3	1402.62	-0.685737	0.20571	-3.33351	0.000857577	0.00503718
TNFRSF11A	126.146	-0.940584	0.282214	-3.33288	0.000859522	0.00504676
GTPBP3	1783.27	-0.574175	0.172396	-3.33056	0.000866707	0.00508156
PPP2R5D	1779.55	-0.501505	0.150593	-3.33021	0.000867807	0.00508615
FRAS1	673.088	-0.828371	0.248767	-3.3299	0.000868765	0.00508992
HYKK	23.7997	-1.42156	0.426947	-3.32961	0.000869682	0.00509344
PRKAG2	1242.07	-0.461285	0.138613	-3.32787	0.000875121	0.00512344
TTLL4	561.544	-0.525884	0.158075	-3.3268	0.000878495	0.00513389
MIS12	1278.97	-0.403664	0.121396	-3.3252	0.000883559	0.00515974
GPR63	153.564	-0.956039	0.287629	-3.32386	0.000887822	0.00517715
PSMA4	4451.21	-0.431175	0.129729	-3.32365	0.000888461	0.005179
FAM107B	6316.27	-0.331368	0.0997327	-3.32256	0.000891968	0.00519288
IRS1	3180.57	-0.606169	0.182504	-3.3214	0.000895656	0.00520965
EYA4	194.651	-0.710383	0.213918	-3.32082	0.000897537	0.00521871
DBF4B	905.811	-0.954026	0.287348	-3.32011	0.000899826	0.00523007
KIRREL1	4294.16	-0.372086	0.112074	-3.32001	0.000900139	0.00523007
NES	1095.89	-0.510481	0.153772	-3.31973	0.000901036	0.0052334
ALDH1L1	43.8474	-0.972635	0.293029	-3.31925	0.00090261	0.00524066
ZNF239	193.022	-0.709945	0.21396	-3.31812	0.000906258	0.00525994
DAB2	1063.54	-0.451697	0.136136	-3.31798	0.000906698	0.00526061
LMO2	36.2842	-1.3656	0.411753	-3.31655	0.000911377	0.00528017
MARCHF1	65.426	-0.890386	0.26854	-3.31566	0.000914261	0.00529497
PILRB	82.9985	-0.887813	0.267907	-3.31389	0.000920083	0.00532296
LY6K	40.8109	-1.13409	0.342283	-3.3133	0.000922013	0.00533221
BCL2	250.811	-1.00604	0.303712	-3.31247	0.000924766	0.00534585
THOC5	852.519	-0.577787	0.174455	-3.31196	0.000926447	0.00535094
FKTN	925.855	-0.660881	0.199546	-3.31192	0.000926578	0.00535094
PBX3	502.448	-0.618957	0.186937	-3.31104	0.0009295	0.00536015
ZYG11A	202.29	-0.635652	0.192164	-3.30785	0.000940137	0.00541568
UBA3	1710.92	-0.607422	0.183786	-3.30504	0.000949615	0.00545665
SRGAP1	610.86	-0.609473	0.184505	-3.3033	0.000955548	0.00548879
SUCLG1	1899.47	-0.533873	0.16166	-3.30245	0.000958447	0.00550349
POGLUT3	2273.73	-0.737612	0.223414	-3.30154	0.000961552	0.00551775
GNB1L	206.019	-0.658957	0.199695	-3.29981	0.000967503	0.00554956
TOP3A	1951.18	-0.512703	0.155519	-3.29672	0.000978216	0.00560106
CSF2RB	33.6036	-1.42828	0.433273	-3.29648	0.000979046	0.00560382
FAHD2B	142.619	-1.09225	0.331368	-3.29619	0.000980046	0.00560756
IQGAP3	2929.09	-1.27387	0.387225	-3.28974	0.00100279	0.00571538
CEP70	363.809	-0.779526	0.236989	-3.28929	0.00100441	0.00572261
KIAA0319	17.0391	-1.43192	0.435362	-3.28903	0.00100534	0.00572386
RAD51C	377.258	-0.627381	0.190791	-3.28831	0.00100791	0.00573445
ZDHHC11	55.6067	-0.923466	0.280891	-3.28763	0.00101035	0.0057443
RPL12	22459.8	-0.521281	0.158587	-3.28703	0.00101251	0.00575453
SLC18B1	244.969	-0.72748	0.221556	-3.28351	0.00102522	0.00581817
CHRM3-AS2	82.4676	-0.746739	0.227552	-3.28162	0.00103212	0.00584928
HNRNPA3	9465.9	-0.487981	0.148768	-3.28015	0.0010375	0.00587357
PPCDC	344.215	-0.478144	0.145772	-3.28007	0.00103782	0.00587357
MOB1B	864.538	-0.460245	0.14035	-3.27926	0.00104078	0.00588826
POLE4	580.668	-0.600993	0.183292	-3.27889	0.00104218	0.00589203
CENPL	507.431	-0.674994	0.205868	-3.27877	0.00104262	0.00589248
TNFSF4	65.1738	-0.785406	0.239552	-3.27864	0.00104308	0.00589299
CUL5	1003.78	-0.543499	0.165785	-3.27833	0.00104422	0.00589572
EMC9	178.55	-0.662066	0.201965	-3.27812	0.00104502	0.00589572
CNGA1	116.357	-0.759778	0.231792	-3.27784	0.00104605	0.00589946
COMT	1451.17	-0.399109	0.121771	-3.27754	0.00104716	0.00590366
LOC101929494	289.494	-0.74906	0.228686	-3.27549	0.00105479	0.00594251
PAQR3	606.776	-0.701363	0.214473	-3.27017	0.00107484	0.00604492
HARS1	2780.45	-0.320763	0.0981022	-3.26968	0.0010767	0.00605109
CDH4	2530.8	-0.704091	0.215346	-3.26958	0.00107706	0.00605109
LINC00857	483.722	-0.513722	0.157189	-3.26818	0.00108243	0.0060728
STOML2	2303.39	-0.529974	0.162192	-3.26757	0.00108474	0.00608364
TSC22D2	1076.72	-0.521839	0.159798	-3.26561	0.0010923	0.0061218
DCAF12L1	87.3688	-0.923182	0.282781	-3.26465	0.001096	0.0061404
EIF3A	17134.8	-0.404687	0.124015	-3.2632	0.00110163	0.00616124
ZFP30	262.215	-0.436308	0.133716	-3.26295	0.00110259	0.00616448
ZW10	1003.3	-0.499654	0.153155	-3.26241	0.0011047	0.00617413
MAP3K5	389.08	-0.652156	0.199951	-3.26159	0.00110791	0.00618781
DNPH1	351.444	-0.707353	0.216923	-3.26084	0.00111082	0.00619525
PAXX	801.31	-0.628213	0.192659	-3.26075	0.00111116	0.00619525
KNTC1	2464.98	-0.74748	0.229263	-3.26036	0.0011127	0.00620167
CWF19L2	360.143	-0.459727	0.141047	-3.25938	0.00111655	0.00622101
SLFN13	684.304	-0.344955	0.105911	-3.25702	0.0011259	0.00626443
PLCE1	891.304	-0.751706	0.230879	-3.25585	0.00113054	0.00628161
SNX10	139.083	-1.15509	0.354961	-3.25414	0.00113735	0.00631725
PIBF1	613.018	-0.471546	0.14493	-3.25362	0.00113943	0.00632664
CKS1B	2699.2	-0.835106	0.25688	-3.25096	0.00115017	0.00637879
LONP1	3964.6	-0.402845	0.123918	-3.2509	0.0011504	0.00637879
LYPLAL1	309.938	-0.445714	0.137111	-3.25076	0.00115095	0.00637964
HOXB7	24.7268	-1.26953	0.390782	-3.24869	0.0011594	0.00641763
NOB1	1222.06	-0.520299	0.160199	-3.24784	0.00116285	0.00643454
FBXW7	497.257	-0.443217	0.136472	-3.24767	0.00116353	0.00643612
TFF2	448.703	-0.62825	0.193519	-3.24645	0.00116853	0.00645933
SCPEP1	1008.23	-0.440755	0.135805	-3.2455	0.00117246	0.00647442
ZNF492	9.99493	-2.3701	0.730382	-3.24501	0.00117448	0.00647992
THBS1	13028.9	-0.779757	0.240307	-3.24484	0.00117517	0.00648052
ZNF530	244.252	-0.606447	0.187002	-3.243	0.00118277	0.00651794
KIAA1143	1190.07	-0.382158	0.117856	-3.24259	0.00118449	0.00652522
DGKH	403.347	-0.556178	0.1716	-3.24112	0.0011906	0.00655553
MIR99AHG	42.1808	-1.12785	0.3481	-3.24001	0.00119525	0.00657548
CLASRP	2212.94	-0.46022	0.142063	-3.23954	0.00119725	0.00658216
WDHD1	1636.28	-0.671976	0.20743	-3.23953	0.00119728	0.00658216
CPSF4	884.238	-0.552566	0.1706	-3.23896	0.00119967	0.00659308
HLA-DOA	13.8382	-2.11714	0.65389	-3.23775	0.00120475	0.00661197
TAP2	1662.26	-1.34798	0.416542	-3.23612	0.00121168	0.00664552
SLC38A1	9842.65	-0.438867	0.135648	-3.23534	0.00121498	0.00665907
SRGAP2	1232.94	-0.334823	0.103502	-3.23495	0.00121663	0.00666585
ZNF532	1194.5	-0.37797	0.116861	-3.23435	0.0012192	0.00667541
H2AZ1	4431.39	-0.811606	0.250976	-3.23379	0.00122157	0.00668614
TRPC1	189.225	-0.69116	0.213765	-3.23328	0.00122379	0.006696
ERCC6L	1026.45	-0.988175	0.305846	-3.23096	0.00123377	0.00673691
KCNJ5-AS1	41.8014	-1.0257	0.317688	-3.22865	0.00124376	0.00677628
EVI2A	508.205	-0.828523	0.256619	-3.22861	0.00124392	0.00677628
LOC107984974	42.0158	-0.965738	0.299128	-3.22851	0.00124436	0.00677641
NGF	66.06	-0.889394	0.275538	-3.22785	0.00124726	0.00678733
NBPF9	2086.58	-0.341019	0.105658	-3.22757	0.00124848	0.00678967
RAB3IP	545.136	-0.555	0.171978	-3.22716	0.00125027	0.00679712
STMN1	13313.2	-0.630136	0.195354	-3.22562	0.00125701	0.00682981
RSL24D1	2952.87	-0.433038	0.134283	-3.22481	0.00126057	0.00684386
MICAL1	839.463	-0.491364	0.152409	-3.22399	0.00126416	0.006858
ZNF655	1399.09	-0.43168	0.134026	-3.22086	0.00127806	0.00692487
ATP13A3	4855.65	-0.507957	0.157717	-3.22069	0.00127883	0.00692671
KCTD15	8.02895	-2.20171	0.683822	-3.21972	0.00128315	0.00694546
SNTB1	509.316	-0.505781	0.157183	-3.21779	0.00129184	0.00698545
FBXL2	431.223	-0.511552	0.159008	-3.21715	0.00129473	0.00699875
ZNF37A	843.097	-0.519177	0.16153	-3.21412	0.00130844	0.00705867
PLEKHA2	637.09	-0.427614	0.133052	-3.21389	0.00130951	0.00706208
MRPS10	4602.47	-0.440715	0.137177	-3.21274	0.00131473	0.00708194
FGD1	291.787	-0.537025	0.167206	-3.21176	0.00131925	0.00710275
STN1	1032	-0.493018	0.153538	-3.21105	0.00132251	0.00710987
CAAP1	992.093	-0.529432	0.164881	-3.211	0.00132275	0.00710987
DEF6	487.622	-0.837841	0.261117	-3.20868	0.00133347	0.00716496
WDR76	864.671	-0.939874	0.293255	-3.20497	0.00135075	0.00724334
S100A10	9701.37	-0.561454	0.175189	-3.20485	0.00135133	0.00724405
CEP85	1386.02	-0.620324	0.193672	-3.20296	0.00136025	0.00727998
PIGH	191.036	-0.663647	0.207234	-3.2024	0.00136286	0.00728888
SFMBT1	535.707	-0.561656	0.175462	-3.20101	0.00136946	0.0073218
ECM1	691.467	-0.590866	0.184616	-3.20051	0.00137185	0.0073297
FAM149A	83.4164	-0.723619	0.226189	-3.19918	0.0013782	0.00735875
CALHM3	67.0083	-0.968022	0.302598	-3.19904	0.00137885	0.00735979
ZNF320	866.528	-0.372682	0.116504	-3.19889	0.0013796	0.00736137
ZNF287	57.7211	-0.909748	0.284408	-3.19874	0.00138031	0.00736272
KRT7-AS	134.578	-0.708388	0.22147	-3.19856	0.00138114	0.0073647
SYCP2L	46.3501	-0.857765	0.268402	-3.19583	0.00139431	0.00743005
MNAT1	1061.69	-0.479385	0.150013	-3.19562	0.00139533	0.00743301
ARSJ	1168.89	-0.644824	0.201966	-3.19273	0.00140932	0.00749673
TRIB3	1775.99	-0.535713	0.167794	-3.19268	0.00140961	0.00749673
HLA-DMB	165.171	-1.03425	0.324077	-3.19137	0.00141601	0.00752084
E2F5	184.76	-0.860961	0.269873	-3.19025	0.00142149	0.00754497
SAMD4A	1472.99	-0.563966	0.176847	-3.18901	0.00142762	0.00757003
WIPF1	698.326	-0.566293	0.177598	-3.18863	0.00142948	0.00757742
CAMK1	44.1292	-1.43932	0.451429	-3.18837	0.00143077	0.00758174
BCL2L1	10046.6	-0.315278	0.0989281	-3.18694	0.00143788	0.00761446
MIR325HG	42.4534	-1.09148	0.342559	-3.18627	0.00144119	0.00762949
SOAT1	2520.11	-0.796072	0.249859	-3.18608	0.00144216	0.00763208
NFE2L1	9241.08	-0.344856	0.108337	-3.18318	0.00145669	0.00769457
LINC02984	334.131	-0.634152	0.199358	-3.18097	0.0014678	0.00773737
SIK2	1072.29	-0.51751	0.162714	-3.18049	0.00147028	0.00774491
TWSG1	3328.61	-0.592638	0.186347	-3.18029	0.00147128	0.00774527
PHTF2	1486.96	-0.731935	0.230153	-3.18021	0.0014717	0.00774527
P2RY2	624.076	-0.48992	0.154121	-3.17881	0.00147882	0.00777513
HMGB1P5	99.1082	-0.855132	0.269073	-3.17807	0.0014826	0.00779243
ZPR1	2089.38	-0.412317	0.129786	-3.1769	0.00148859	0.00782138
CYP26B1	722.261	-0.427779	0.134815	-3.17309	0.00150825	0.00791694
OSBPL3	6563.1	-0.427537	0.134762	-3.17254	0.00151113	0.00792691
STING1	571.867	-0.518948	0.163619	-3.17169	0.00151556	0.00794514
AOPEP	1684.59	-0.533356	0.168215	-3.17068	0.00152085	0.00796392
SLC12A8	40.7542	-1.20185	0.379089	-3.17035	0.00152255	0.0079687
NUDT15	1178.19	-1.27126	0.401069	-3.16967	0.00152613	0.00798227
CUL4B	5526.76	-0.331183	0.104543	-3.16791	0.00153541	0.00801898
CBX4	1040.39	-0.432192	0.136485	-3.16659	0.00154236	0.00804372
F9	195.327	-0.583058	0.184376	-3.16234	0.00156507	0.00815424
MCCC2	1767.07	-0.416279	0.131651	-3.16198	0.00156701	0.00816169
ARHGEF19	179.408	-0.57285	0.181382	-3.15826	0.00158716	0.00825068
PSMB8-AS1	79.1683	-0.669349	0.211951	-3.15804	0.00158835	0.00825421
MYO19	3824.39	-0.506329	0.160352	-3.15761	0.00159068	0.00826364
PSMD10	1294.94	-0.49023	0.155262	-3.15743	0.00159166	0.0082661
PIGT	5501.9	-0.319982	0.101369	-3.15659	0.00159625	0.00828439
NSD2	10232.4	-0.600686	0.190301	-3.1565	0.00159672	0.00828439
ADGRB2	26.4111	-1.27811	0.405231	-3.15404	0.00161029	0.00833622
JADE1	828.498	-0.733986	0.23273	-3.15381	0.00161155	0.00833985
ALKBH3	776.667	-0.375698	0.119166	-3.15273	0.00161753	0.00836815
FBF1	67.8129	-0.788115	0.25004	-3.15195	0.00162182	0.00838228
TLN1	15918.8	-0.456558	0.144884	-3.1512	0.00162602	0.00840128
ZNF680	225.761	-0.7625	0.242067	-3.14995	0.00163299	0.00843191
DDX55	1588.63	-0.458238	0.145514	-3.1491	0.00163773	0.00845367
WWC3	2027.42	-0.513952	0.163214	-3.14894	0.00163864	0.00845567
NEGR1	473.047	-1.65675	0.526565	-3.14635	0.00165324	0.00851738
NFRKB	1126.96	-0.331679	0.10547	-3.14478	0.00166211	0.00856034
CCDC66	943.399	-0.454587	0.144572	-3.14436	0.00166449	0.00856976
DAGLA	527.028	-0.525412	0.167101	-3.14427	0.001665	0.00856976
RAVER2	326.589	-1.07024	0.340647	-3.1418	0.00167912	0.00863415
PTTG1IP	13684.8	-0.254995	0.0811686	-3.14155	0.00168057	0.00863886
SMNDC1	1703.68	-0.383992	0.122319	-3.13926	0.00169372	0.00869401
NMB	68.3191	-0.832741	0.265707	-3.13406	0.00172408	0.00882319
ZNF808	141.921	-0.590067	0.188283	-3.13394	0.00172475	0.00882384
CMBL	784.94	-0.395654	0.126322	-3.13212	0.0017355	0.00886759
IGDCC4	479.096	-0.626654	0.200098	-3.13174	0.00173773	0.00887335
NACA	4783.05	-0.523454	0.167176	-3.13115	0.00174121	0.00888423
SESN2	656.535	-0.571659	0.182574	-3.1311	0.00174151	0.00888423
POC1B	1037.91	-0.377584	0.120619	-3.13039	0.00174574	0.00890297
PFKP	6714.82	-0.458875	0.146653	-3.12899	0.00175409	0.00894219
MBOAT2	831.29	-0.374952	0.119853	-3.12844	0.00175735	0.0089537
ANXA7	3008.75	-0.27151	0.0867962	-3.12813	0.00175923	0.00895765
HLTF	1013.55	-0.615868	0.196993	-3.12634	0.00176996	0.0090066
NUP37	571.741	-0.887624	0.283964	-3.12583	0.00177303	0.00901651
KIF23-AS1	23.4085	-1.22222	0.391297	-3.12351	0.0017871	0.0090852
ANAPC4	1060.04	-0.354656	0.113604	-3.12187	0.00179708	0.00913045
ERCC2	1689.91	-0.638294	0.20446	-3.12186	0.00179713	0.00913045
ADAM15	4787.62	-0.495307	0.158678	-3.12145	0.00179962	0.00914024
EIF4H	11451	-0.421215	0.134991	-3.12032	0.00180658	0.00916988
APOBEC3C	945.725	-0.489805	0.156977	-3.12023	0.00180707	0.00916988
CBWD5	470.854	-0.396995	0.127265	-3.11944	0.00181194	0.00918837
KIAA1671	1318.28	-0.531471	0.1704	-3.11896	0.00181492	0.00920056
FAIM	257.544	-0.520231	0.166812	-3.11868	0.00181666	0.0092065
ME3	1665.12	-0.337227	0.108149	-3.11816	0.00181983	0.00921969
THOC3	802.448	-0.573766	0.184068	-3.11714	0.00182616	0.009244
LRP5	9298.32	-0.413094	0.132533	-3.11692	0.00182749	0.009244
EPHB3	43.4821	-0.958714	0.307584	-3.11692	0.0018275	0.009244
TTC12	439.512	-0.403339	0.129458	-3.1156	0.00183569	0.00928252
NIF3L1	944.065	-0.370303	0.118872	-3.11515	0.00183852	0.00929105
KATNA1	538.998	-0.598237	0.192048	-3.11504	0.00183917	0.00929125
APEH	2783.95	-0.393223	0.126243	-3.1148	0.00184067	0.00929316
COPB2	4350.58	-0.449076	0.144231	-3.11359	0.00184825	0.00932852
MDC1	2413.44	-0.432743	0.139045	-3.11225	0.00185667	0.00936515
CILK1	1856.36	-0.621772	0.199829	-3.11152	0.00186126	0.00938537
SNX19	2470.22	-0.283663	0.0912293	-3.10934	0.00187507	0.00944025
CDCA7L	3283.55	-0.704966	0.226733	-3.10923	0.00187573	0.00944065
OTUD3	509.442	-0.569854	0.183332	-3.10832	0.00188152	0.00946387
RECK	314.841	-0.383839	0.123498	-3.10806	0.00188319	0.00946934
ZNF468	373.481	-0.661169	0.212735	-3.10795	0.00188391	0.00946998
SAAL1	1092.3	-0.757719	0.244021	-3.10514	0.00190188	0.0095514
DSP	1817.48	-0.484695	0.156109	-3.10485	0.00190374	0.00955776
TYRO3	328.83	-0.692622	0.223112	-3.10437	0.00190684	0.00957038
RHOU	332.281	-0.548141	0.176689	-3.1023	0.00192024	0.00962179
PHLPP1	668.381	-0.388424	0.125224	-3.10183	0.00192328	0.00963103
CTSV	106.945	-1.2484	0.402504	-3.10159	0.00192485	0.00963379
GTF3C3	648.504	-0.32377	0.104396	-3.10135	0.00192641	0.0096386
STEAP2	100.094	-0.92163	0.297333	-3.09966	0.00193743	0.00968174
BRSK1	97.089	-0.745856	0.240664	-3.09917	0.00194067	0.00969193
SCAI	242.103	-0.620417	0.200229	-3.09854	0.00194479	0.00970653
TAF3	776.972	-0.354884	0.114644	-3.09554	0.00196456	0.00978743
MBNL3	239.144	-0.909146	0.293697	-3.09553	0.00196464	0.00978743
HYLS1	650.89	-0.734444	0.237493	-3.09249	0.00198486	0.00988207
IL7	45.9249	-1.03648	0.335204	-3.09208	0.00198759	0.00989261
METTL16	943.766	-0.474342	0.153439	-3.09141	0.00199209	0.00991191
TACC2	3431.94	-0.484802	0.15686	-3.09067	0.00199706	0.00992539
NBN	1543.59	-0.51425	0.166389	-3.09064	0.00199725	0.00992539
ARL13B	928.986	-0.561694	0.181779	-3.08998	0.0020017	0.00994138
SERPINB9	782.954	-0.592089	0.19163	-3.08974	0.0020033	0.00994625
ANO2	57.894	-0.704791	0.228313	-3.08695	0.0020222	0.0100308
DDX27	2849.95	-0.373699	0.121077	-3.08646	0.00202556	0.0100444
MPDZ	882.675	-0.424405	0.137519	-3.08616	0.00202758	0.0100514
CDC6	3444.31	-0.735199	0.2383	-3.08518	0.00203432	0.0100817
GPR176	538.249	-0.394803	0.127972	-3.08508	0.00203498	0.0100818
KCNN4	1415.56	-0.426251	0.138224	-3.08376	0.00204403	0.0101174
CORO6	26.1368	-1.15359	0.374215	-3.0827	0.00205132	0.0101495
MROH6	256.443	-0.622092	0.20185	-3.08195	0.00205648	0.0101696
PPP1R13L	2209.01	-0.483999	0.157106	-3.08071	0.00206507	0.0101996
CPED1	249.916	-0.896131	0.290932	-3.08021	0.00206856	0.0102137
CYP24A1	293.875	-1.49805	0.486571	-3.07879	0.0020784	0.0102591
KRT8P5	12.4123	-1.70467	0.554019	-3.07692	0.00209155	0.0103114
TLL1	12.7885	-1.99205	0.647932	-3.07447	0.00210878	0.0103805
HYAL4	33.8134	-1.16966	0.380508	-3.07394	0.00211249	0.0103925
MIF4GD	433.091	-0.455963	0.148353	-3.07351	0.00211555	0.0104044
FAR1	2457.69	-0.646011	0.210212	-3.07313	0.00211823	0.0104112
LGALS3	2322.9	-0.354418	0.115335	-3.07294	0.0021196	0.0104147
TP53I13	1083.09	-0.542746	0.176701	-3.07155	0.00212949	0.010457
ASPRV1	251.519	-0.566616	0.184494	-3.07119	0.00213208	0.0104633
SPIN3	542.849	-0.483026	0.157299	-3.07076	0.00213515	0.010472
TRIM26	1794.74	-0.32495	0.105837	-3.07028	0.00213856	0.0104824
DHX58	86.5873	-0.799291	0.260351	-3.07005	0.00214021	0.0104873
ORC6	1024.87	-0.775641	0.252897	-3.06703	0.002162	0.0105748
TSPYL2	1182.68	-0.456353	0.148812	-3.06664	0.00216479	0.0105852
ASL	220.964	-0.629079	0.20525	-3.06493	0.00217719	0.010633
SYNGR1	91.7322	-0.672385	0.219519	-3.06299	0.00219134	0.0106985
NUP210	924.296	-0.874425	0.285546	-3.06229	0.00219653	0.0107146
SNRNP48	792.261	-0.413592	0.135064	-3.06218	0.00219728	0.0107149
RAB3GAP1	1975.56	-0.358114	0.116981	-3.06131	0.00220372	0.010743
CGAS	1014.29	-0.848277	0.277199	-3.06017	0.00221212	0.0107775
TSPYL4	424.115	-0.383247	0.125275	-3.05926	0.00221884	0.010807
CENPP	157.321	-0.63447	0.207401	-3.05914	0.00221971	0.010808
GPR89A	255.111	-0.504908	0.165149	-3.05728	0.00223352	0.0108686
FAM72A	153.982	-0.92253	0.301793	-3.05684	0.00223687	0.0108817
ZNF589	329.252	-0.440729	0.144209	-3.05619	0.00224169	0.0109018
ZBTB39	319.976	-0.407642	0.133445	-3.05477	0.00225236	0.0109437
FAM241A	816.719	-0.435409	0.142539	-3.05468	0.00225302	0.0109437
LEF1	224.033	-0.756754	0.247768	-3.05429	0.00225595	0.0109546
MRPS35	1389.47	-0.529036	0.173376	-3.05139	0.00227784	0.011045
C4orf46	883.64	-0.863913	0.283123	-3.05137	0.00227798	0.011045
METTL7A	161.01	-0.782009	0.256363	-3.0504	0.00228536	0.0110775
ITGA3	36810	-0.292164	0.095908	-3.04629	0.00231682	0.0112076
RFFL	447.579	-0.581479	0.190922	-3.04564	0.00232186	0.0112248
DHFR	3047.57	-0.705436	0.231623	-3.04562	0.00232201	0.0112248
CASP8AP2	872.022	-0.523444	0.171904	-3.04498	0.00232693	0.0112447
OGFR	4458.73	-0.36944	0.121383	-3.04358	0.00233781	0.0112809
KLF2	687.231	-0.55111	0.181154	-3.04223	0.00234835	0.0113216
TTC7B	572.458	-0.446642	0.146825	-3.04199	0.00235018	0.0113271
CRYZL2P	96.9139	-0.609206	0.200335	-3.04094	0.00235842	0.0113566
HEATR6	934.263	-0.319298	0.105031	-3.04003	0.00236552	0.0113874
POLA2	81.5903	-0.92636	0.304736	-3.03987	0.00236677	0.0113875
CSPG4P10	103.497	-0.603933	0.198681	-3.03971	0.00236809	0.0113875
EPDR1	1510.13	-0.714187	0.234954	-3.03969	0.00236823	0.0113875
CHIC2	904.057	-0.428946	0.141215	-3.03753	0.00238525	0.011455
ZFP69	100.988	-0.81708	0.269023	-3.03721	0.00238776	0.0114637
RCC2	2761.08	-0.381219	0.125522	-3.03706	0.00238896	0.011466
ACAT1	985.834	-0.553562	0.182381	-3.03519	0.00240383	0.0115243
PRPF39	1781.18	-0.428026	0.14103	-3.035	0.00240534	0.0115275
CNOT3	2821.67	-0.310211	0.102252	-3.03379	0.00241505	0.0115672
LPAR1	3808	-0.800567	0.263937	-3.03318	0.00241993	0.0115779
AKAP5	67.5299	-1.0552	0.347994	-3.03225	0.00242739	0.011609
DCPS	570.425	-0.56174	0.185417	-3.02959	0.00244882	0.0117046
CARNMT1	594.101	-1.43424	0.474124	-3.02502	0.00248617	0.011855
TERF2	924.175	-0.371746	0.12294	-3.0238	0.00249624	0.0118855
PRKAR2A	2441.96	-0.540769	0.17898	-3.0214	0.00251613	0.0119696
RBM22	2103.51	-0.273143	0.0904571	-3.01959	0.00253121	0.0120307
ZNF121	2357.77	-0.422043	0.139796	-3.01899	0.00253621	0.0120487
ZFP91	4097.57	-0.48346	0.160142	-3.01895	0.00253648	0.0120487
SUPT16H	8525.77	-0.589406	0.19533	-3.01748	0.00254883	0.0121038
POT1	809.214	-0.420018	0.139212	-3.01711	0.00255198	0.0121151
RTN4	15537.2	-0.24996	0.0828725	-3.0162	0.0025596	0.0121406
ZNF30	154.87	-0.558745	0.18537	-3.01422	0.00257643	0.0122061
STARD7	4116.02	-0.590354	0.195913	-3.01335	0.00258377	0.0122301
CDH1	10.5534	-1.86448	0.618782	-3.01314	0.00258558	0.0122351
MMD	870.876	-0.580606	0.192794	-3.01154	0.00259928	0.0122959
FSTL1	3608.68	-1.57719	0.523787	-3.01113	0.0026028	0.0123057
BUD13	1001.49	-0.446414	0.148263	-3.01096	0.00260427	0.0123091
ODAD2	124.807	-0.661125	0.219704	-3.00916	0.00261971	0.0123676
SUDS3	2075.05	-0.370912	0.123309	-3.00799	0.00262979	0.0124043
MANEA	464.449	-0.425684	0.141522	-3.00789	0.00263067	0.0124048
ZNF716	156.74	-0.730092	0.242763	-3.00742	0.00263473	0.0124203
ARHGAP26	1198.46	-0.490737	0.163237	-3.00628	0.00264464	0.0124561
EHD4	1423.55	-0.646795	0.215165	-3.00605	0.00264668	0.0124619
WARS2	373.084	-0.809565	0.26932	-3.00596	0.00264741	0.0124619
NUDT16L2P	126.345	-0.513138	0.170786	-3.00457	0.00265956	0.0124992
ZCRB1	1022.39	-0.435173	0.144839	-3.00452	0.00265998	0.0124992
MPRIP	9296.33	-0.424681	0.14143	-3.00278	0.0026753	0.0125675
PKN2-AS1	13.4002	-1.61071	0.536599	-3.00171	0.00268469	0.0126043
ASB1	2827.06	-0.354915	0.118276	-3.00074	0.00269323	0.0126319
ZWINT	3701.78	-1.13662	0.378785	-3.00069	0.0026937	0.0126319
METTL22	242.834	-0.444912	0.148301	-3.00007	0.00269921	0.0126504
FAM89A	145.408	-0.630804	0.210284	-2.99977	0.00270181	0.0126589
IL12A	62.8423	-1.19115	0.397693	-2.99515	0.00274306	0.0128298
HNRNPR	9852.88	-0.546526	0.182559	-2.99369	0.00275623	0.0128765
UCHL5	1663.82	-0.555813	0.185781	-2.99176	0.00277371	0.0129481
SSRP1	8650.2	-0.568932	0.190179	-2.99156	0.0027756	0.012952
C1RL-AS1	80.3653	-0.702526	0.234887	-2.99091	0.00278146	0.0129718
LGR4	2771.31	-0.306569	0.102518	-2.99039	0.0027862	0.0129815
FAM9B	17.9083	-1.30236	0.435664	-2.98938	0.00279549	0.0130184
FRMD4B	122.833	-0.646874	0.2164	-2.98925	0.00279667	0.0130202
STAG2	5581.79	-0.367481	0.122946	-2.98895	0.00279937	0.013029
FAM241B	49.8132	-0.989575	0.33127	-2.98721	0.00281533	0.0130957
DDO	28.6374	-1.08324	0.362698	-2.98661	0.0028209	0.0131179
UPP1	1652.58	-0.346595	0.116065	-2.9862	0.00282466	0.0131278
MCM10	1081.2	-0.90803	0.30413	-2.98566	0.00282967	0.0131435
DDX50	1895.11	-0.571263	0.19139	-2.98481	0.00283759	0.0131727
RNF144B	521.202	-0.434565	0.145619	-2.98425	0.00284275	0.0131891
LRRCC1	414.705	-0.527909	0.177004	-2.98246	0.00285938	0.0132586
IGFBP6	988.539	-0.434695	0.145767	-2.98213	0.00286254	0.0132656
LGALSL	263.805	-0.567307	0.190307	-2.98102	0.00287293	0.0133062
IQCC	141.86	-0.644462	0.2162	-2.98086	0.00287443	0.0133093
ATL3	4106.23	-0.339385	0.11404	-2.976	0.00292032	0.0134874
RTKN2	372.788	-0.932207	0.31325	-2.97592	0.00292114	0.0134874
LINC02367	8.59449	-2.21412	0.744172	-2.97527	0.00292727	0.0135113
EIF3D	5552.44	-0.468736	0.157617	-2.97388	0.00294058	0.0135611
TMEM9	420.874	-0.620113	0.208623	-2.97241	0.00295475	0.0136226
CCNYL1	390.17	-0.435585	0.146552	-2.97223	0.0029565	0.0136267
PHIP	1581.48	-0.498672	0.167838	-2.97115	0.00296685	0.0136666
CENPN	736.858	-0.710427	0.239321	-2.96851	0.00299247	0.0137454
CRYBG1	1110.23	-0.388726	0.130978	-2.96787	0.00299874	0.0137703
PHF11	508.79	-0.397163	0.133827	-2.96773	0.00300004	0.0137724
TGFB3	41.5507	-0.872694	0.294117	-2.96716	0.00300561	0.013794
MX2	11.8102	-1.9405	0.655029	-2.96246	0.00305188	0.0139865
PDCD7	689.725	-0.324744	0.109648	-2.96169	0.00305952	0.0140079
METTL17	1150.62	-0.34181	0.115431	-2.96117	0.00306472	0.0140254
ADK	1898.6	-0.517876	0.174942	-2.96027	0.00307372	0.0140586
PIF1	362.354	-1.46577	0.495275	-2.95951	0.00308131	0.0140894
SLC9A1	887.356	-0.509158	0.172153	-2.95759	0.00310054	0.0141693
ATP6V0E2	367.131	-0.800996	0.270877	-2.95705	0.003106	0.0141862
KLHL8	387.331	-0.860293	0.290952	-2.95682	0.00310825	0.0141924
RPP14	209.762	-0.444673	0.150456	-2.95551	0.00312157	0.0142452
ACAA2	1075.81	-0.44242	0.149718	-2.95502	0.00312644	0.014256
TMLHE	147.407	-0.548608	0.185654	-2.95501	0.00312659	0.014256
TGM2	21656.5	-0.65889	0.222999	-2.95467	0.00312999	0.0142635
SNAPC1	1494.01	-0.725381	0.245581	-2.95374	0.00313953	0.0142882
EOGT	759.738	-0.365871	0.123868	-2.9537	0.00313985	0.0142882
SGSM2	1936.68	-0.325148	0.110107	-2.95301	0.00314692	0.0143164
POLR1F	1476.25	-0.756491	0.256193	-2.95282	0.00314883	0.0143199
CIBAR1	311.712	-0.537323	0.181978	-2.95267	0.00315036	0.0143199
SLU7	2497.81	-0.371388	0.125788	-2.9525	0.00315212	0.01432
JAZF1	204.4	-0.451506	0.152928	-2.95241	0.00315303	0.01432
KLF10	1569.44	-0.593954	0.201269	-2.95105	0.00316697	0.0143671
SRPK3	71.6321	-0.738593	0.250439	-2.94919	0.00318609	0.0144401
ZMYM1	736.822	-0.377382	0.127964	-2.94914	0.00318664	0.0144401
CCN2	9383.07	-0.530822	0.180109	-2.94723	0.00320638	0.0145117
PGM2	1380.17	-0.859641	0.291684	-2.94717	0.00320698	0.0145117
NUCB2	2579.96	-0.541381	0.183701	-2.94707	0.00320797	0.0145117
CDH24	505.932	-0.516026	0.175099	-2.94705	0.00320825	0.0145117
SERAC1	258.981	-0.471126	0.159887	-2.94661	0.00321275	0.0145244
MTHFD1	3738.6	-0.643256	0.218425	-2.94498	0.00322978	0.0145905
PTGR3	756.653	-0.341286	0.115894	-2.9448	0.00323168	0.0145909
CWC27	1290.32	-0.499756	0.169733	-2.94436	0.00323622	0.0146049
PGAP1	303.073	-0.53545	0.181922	-2.94329	0.00324742	0.0146456
P2RY11	261.331	-0.523893	0.178065	-2.94215	0.00325944	0.0146916
IL20RB	14.4845	-1.45927	0.496189	-2.94095	0.00327212	0.0147446
OTULINL	484.654	-0.831797	0.282842	-2.94086	0.00327304	0.0147447
IFT172	431.127	-0.395767	0.134591	-2.94053	0.00327656	0.0147549
SELENBP1	87.5913	-0.739018	0.251608	-2.93718	0.00331209	0.0148869
FAM102B	1583.47	-0.313013	0.106576	-2.93698	0.00331421	0.0148886
MAT2B	2504.28	-0.304582	0.103719	-2.93661	0.00331823	0.0148942
NHLRC2	1337.74	-0.513441	0.174881	-2.93595	0.0033253	0.0149176
CLCN4	1070.95	-0.575086	0.195948	-2.93489	0.00333666	0.0149576
PRKD3	1406.02	-0.38832	0.132315	-2.93482	0.0033374	0.0149576
HHEX	237.995	-0.588737	0.200607	-2.93477	0.00333791	0.0149576
PACSIN3	840.212	-0.493974	0.168339	-2.9344	0.00334189	0.0149713
CTDSPL2	1226.07	-0.571737	0.19487	-2.93394	0.00334684	0.0149893
SLC48A1	269.698	-0.392648	0.133875	-2.93294	0.00335767	0.0150253
EZH2	1828.61	-0.666219	0.227172	-2.93267	0.00336066	0.0150345
PARP9	440.11	-0.433745	0.148024	-2.93024	0.00338702	0.0151314
SUSD4	56.3084	-0.891831	0.304389	-2.92991	0.00339064	0.0151385
RBM17	2900.87	-0.351255	0.119913	-2.92924	0.00339789	0.015159
GK5	218.378	-0.747021	0.255037	-2.92907	0.00339981	0.0151634
MYBL1	1665.96	-0.83804	0.286145	-2.92873	0.00340355	0.0151731
RALGPS2	1789.75	-0.354862	0.121179	-2.92841	0.00340703	0.0151788
ENAH	1276.86	-0.467134	0.159633	-2.92631	0.00343013	0.0152691
VSTM1	22.1339	-1.47247	0.503562	-2.92411	0.00345438	0.0153517
CELSR1	415.261	-0.71621	0.245066	-2.92253	0.00347204	0.0154174
ZDHHC13	440.244	-0.512613	0.175456	-2.9216	0.00348235	0.0154547
MEGF6	32.3856	-0.94817	0.324846	-2.91883	0.00351345	0.015567
THEM6	873.715	-0.468817	0.160641	-2.91841	0.00351817	0.0155794
NEDD4L	6186.68	-0.709786	0.243287	-2.91749	0.00352863	0.0156171
KCND1	31.1582	-1.01267	0.347205	-2.91664	0.0035382	0.0156525
PHLDB1	1182.96	-0.414862	0.142314	-2.91511	0.00355559	0.0157235
ZSCAN18	861.207	-0.453831	0.15569	-2.91497	0.00355719	0.0157263
ZNF702P	379.159	-1.38336	0.474769	-2.91374	0.00357124	0.0157797
SF3A2	2243.62	-0.439424	0.150821	-2.91355	0.0035735	0.0157854
CROCCP2	637.455	-0.370145	0.127099	-2.91226	0.00358827	0.0158389
GALNT6	1537.39	-0.410328	0.140898	-2.91223	0.00358856	0.0158389
TCIRG1	3024.24	-0.467863	0.160696	-2.91148	0.0035972	0.0158684
POLI	410.757	-0.40802	0.140162	-2.91105	0.00360215	0.0158815
MUS81	1064.95	-0.425255	0.146169	-2.90934	0.00362198	0.0159515
CCNO	218.58	-0.600856	0.206566	-2.90878	0.0036284	0.0159667
FMR1	1542.74	-0.502269	0.17272	-2.908	0.00363751	0.0160025
ARHGAP18	3872.98	-0.453297	0.155903	-2.90756	0.00364263	0.0160163
UFSP2	732.282	-0.355666	0.122364	-2.90663	0.00365342	0.0160549
GATAD2A	4468.17	-0.446121	0.153503	-2.90627	0.00365771	0.016065
INCENP	1996.04	-0.799571	0.275189	-2.90554	0.00366625	0.0160894
LINC01224	641.267	-0.645465	0.222202	-2.90486	0.00367423	0.0161113
CKAP2	2878.46	-0.665845	0.229226	-2.90475	0.00367544	0.0161122
RNF10	6100.5	-0.244415	0.08415	-2.90451	0.00367826	0.0161202
CCDC34	668.387	-1.27101	0.437616	-2.9044	0.00367952	0.0161214
RFX2	157.998	-0.563899	0.194217	-2.90345	0.00369081	0.0161539
GCA	244.798	-0.583683	0.201116	-2.90222	0.00370528	0.0162122
ICMT	2764.55	-1.48717	0.51249	-2.90186	0.0037096	0.0162267
ATN1	4170.3	-0.349582	0.120478	-2.90162	0.00371238	0.016233
ANO10	1282.62	-0.515127	0.17754	-2.90147	0.0037142	0.0162337
ACO1	3318.46	-0.734036	0.253052	-2.90073	0.00372292	0.0162586
CCL28	151.079	-0.568657	0.196103	-2.89979	0.00373416	0.0162988
HELZ2	1182.02	-0.485729	0.167512	-2.89967	0.00373552	0.0163004
TFF1	70.5305	-0.824841	0.284579	-2.89846	0.00374995	0.0163545
THRAP3	6745.47	-0.314253	0.108438	-2.89799	0.00375567	0.0163662
SLC25A20	286.302	-0.840684	0.290101	-2.8979	0.00375669	0.0163662
RWDD4	844.234	-0.529139	0.182612	-2.89761	0.00376022	0.0163771
C22orf39	354.905	-0.369497	0.127543	-2.89703	0.0037671	0.0164027
CCNE2	221.62	-0.826181	0.285284	-2.896	0.00377953	0.0164524
ALDH1A3	20.4221	-1.20634	0.416608	-2.89561	0.00378421	0.0164683
ZNF675	344.569	-0.458812	0.158498	-2.89474	0.00379468	0.0165005
LGMN	1668.61	-0.298908	0.103268	-2.89447	0.00379796	0.0165103
FHOD3	1594.75	-0.42061	0.145325	-2.89426	0.00380048	0.0165168
GTPBP8	362.872	-0.625758	0.216298	-2.89304	0.00381532	0.016568
SAMHD1	1324.87	-0.611437	0.211369	-2.89275	0.0038188	0.0165786
EXOSC1	845.118	-0.378718	0.130964	-2.89176	0.00383086	0.0166176
SLC43A3	2731.61	-0.585997	0.202696	-2.89102	0.00383995	0.016648
ARL3	813.845	-0.328341	0.113604	-2.89022	0.00384975	0.016686
FANCA	1202.51	-0.741129	0.256513	-2.88925	0.00386162	0.016733
PKP2	1908.19	-0.474653	0.164342	-2.8882	0.00387456	0.0167756
CAPG	4755.16	-0.376817	0.130484	-2.88784	0.00387895	0.0167901
SLC25A27	244.836	-0.593207	0.205476	-2.88699	0.00388949	0.0168267
PKD1P3	89.2014	-0.792193	0.274421	-2.88678	0.00389204	0.0168332
KRI1	3629.32	-0.358069	0.12407	-2.88603	0.00390135	0.0168673
RAET1K	34.7919	-1.002	0.347499	-2.88345	0.00393341	0.0169893
MIR17HG	122.63	-0.796638	0.276298	-2.88325	0.0039359	0.0169956
GGH	1241.7	-0.672126	0.233139	-2.88294	0.00393983	0.017008
AIFM1	685.725	-0.369791	0.128284	-2.8826	0.00394405	0.0170216
HSPA2	45.7347	-0.999212	0.3468	-2.88123	0.00396127	0.0170868
PLAU	7836.97	-1.16595	0.404809	-2.88025	0.0039736	0.0171263
COCH	16.3561	-1.65397	0.574289	-2.88004	0.00397628	0.0171333
OBSCN	93.4258	-0.557879	0.193814	-2.87843	0.00399656	0.0172114
UNC93B1	633.886	-0.408317	0.141874	-2.87802	0.00400174	0.0172292
AKIRIN1	1997.61	-0.46555	0.161778	-2.87771	0.00400578	0.017242
PTP4A2	10158.8	-0.337655	0.117346	-2.87744	0.00400916	0.0172519
GSTM1	96.2836	-0.764523	0.265712	-2.87726	0.0040115	0.0172574
UNKL	562.487	-0.460946	0.160219	-2.87698	0.00401495	0.0172676
COMMD4	855.673	-0.434378	0.15099	-2.87687	0.00401646	0.0172695
EXT2	2974.74	-0.325179	0.11305	-2.87643	0.004022	0.0172887
GPR156	17.7209	-1.48527	0.51664	-2.87486	0.00404208	0.0173612
SLC35F2	1771.22	-0.517684	0.180125	-2.87402	0.00405277	0.0174024
BCAS2	1532.81	-0.452105	0.157314	-2.87389	0.00405447	0.0174051
PTK2B	120.514	-0.723869	0.251899	-2.87364	0.00405765	0.0174095
GSR	1101.32	-0.331202	0.115348	-2.87133	0.00408749	0.0175282
NCAPD3	2105.89	-0.648708	0.226097	-2.86916	0.00411567	0.0176444
INO80E	967.474	-0.328935	0.114712	-2.86748	0.0041376	0.0177195
GPATCH1	720.009	-0.325591	0.113626	-2.86546	0.00416398	0.0178136
ZNF888	220.108	-0.441982	0.154282	-2.86477	0.00417317	0.0178435
EXOC2	2360.44	-0.30203	0.105438	-2.86452	0.00417637	0.0178524
PTER	662.727	-0.395774	0.138177	-2.86426	0.00417989	0.0178627
NBPF8	1291.02	-0.367761	0.128401	-2.86415	0.00418131	0.0178641
DDIT4	1006.35	-0.701088	0.244807	-2.86384	0.00418544	0.017877
ADCY9	613.663	-0.45686	0.159562	-2.86322	0.00419362	0.0179072
FBP1	561.026	-0.914534	0.319565	-2.86181	0.00421231	0.0179727
POLE2	807.913	-0.829728	0.289988	-2.86125	0.00421975	0.0179997
HMCES	1107.13	-0.453547	0.158527	-2.861	0.00422309	0.0180092
MAFB	27.5188	-1.11612	0.390238	-2.86009	0.00423526	0.0180468
PMPCB	1714.84	-0.253255	0.0886081	-2.85815	0.00426123	0.0181431
TMEM267	330.724	-0.442049	0.154669	-2.85803	0.00426282	0.0181445
SYDE1	4906.13	-0.373859	0.130814	-2.85795	0.00426381	0.0181445
GNPDA1	1256.74	-0.260292	0.0910935	-2.85741	0.0042711	0.0181659
CDK15	65.503	-0.807747	0.282781	-2.85644	0.00428419	0.018212
MCM7	7933.34	-0.395585	0.138495	-2.85632	0.00428585	0.0182137
POLR3B	723.617	-0.393111	0.137632	-2.85625	0.00428683	0.0182137
GINS1	868.67	-0.765638	0.268075	-2.85606	0.00428933	0.0182195
PLEKHO2	164.012	-0.484287	0.169585	-2.85571	0.00429403	0.0182346
AP4B1	273.454	-0.470803	0.164914	-2.85484	0.00430581	0.0182751
ZNF816	109.361	-0.635813	0.222772	-2.8541	0.00431587	0.0182985
C1RL	128.568	-0.545592	0.191248	-2.8528	0.00433353	0.0183686
MRPL45	1618.6	-0.397546	0.13942	-2.85142	0.00435244	0.0184342
BDH1	623.851	-0.488747	0.171413	-2.85128	0.00435432	0.0184358
EXOSC5	718.839	-0.483476	0.169571	-2.85118	0.00435576	0.0184358
DIAPH3	1777.85	-1.16391	0.408393	-2.84997	0.0043724	0.0184993
SPIN4	646.885	-0.504102	0.177083	-2.8467	0.0044175	0.0186559
PRIM1	360.335	-0.855113	0.300536	-2.8453	0.00443702	0.0187285
PYGL	1812.39	-0.853383	0.299995	-2.84466	0.00444593	0.0187613
TOGARAM2	111.381	-0.730714	0.257029	-2.84292	0.00447019	0.018839
GPAT2	436.265	-0.591935	0.208237	-2.84261	0.00447462	0.0188478
KSR1	220.602	-0.413403	0.145476	-2.84174	0.00448683	0.0188845
PLK4	1318.38	-1.11317	0.391956	-2.84005	0.00451064	0.0189631
MOCS2	2043.51	-0.481665	0.169632	-2.83947	0.00451881	0.0189894
CHAD	10.5451	-1.67962	0.591627	-2.83898	0.00452582	0.0190139
PRKCQ-AS1	48.7283	-0.967773	0.340932	-2.83861	0.00453101	0.0190307
PM20D2	1328.85	-1.29446	0.456297	-2.83689	0.0045556	0.0191141
SMURF2	7677.43	-0.36067	0.127149	-2.8366	0.00455967	0.0191157
PARP1	4523.43	-0.712687	0.251326	-2.83571	0.0045724	0.0191518
KEAP1	3127.08	-0.339921	0.119873	-2.83567	0.0045729	0.0191518
INPP5B	201.098	-0.516733	0.182276	-2.83489	0.00458416	0.019189
TOX2	1870.58	-0.340226	0.120054	-2.83395	0.00459762	0.0192304
ACOXL	38.8875	-0.790406	0.278983	-2.83317	0.00460891	0.0192704
COA4	1061.27	-0.632423	0.223225	-2.83312	0.00460957	0.0192704
WDR54	819.239	-0.434534	0.153475	-2.8313	0.00463595	0.0193757
ANKRD6	114.556	-0.677137	0.239173	-2.83116	0.00463795	0.019379
PCDH7	296.448	-0.792453	0.280043	-2.82975	0.00465841	0.0194544
DDX46	6399.6	-0.325918	0.115198	-2.8292	0.0046664	0.0194827
CMPK2	15.2574	-1.41122	0.499054	-2.82779	0.00468712	0.019544
IGFBP5	25.4793	-1.04817	0.370702	-2.82753	0.00469086	0.0195545
USP22	4805.6	-0.412266	0.145829	-2.82705	0.00469785	0.0195741
TMPRSS3	8.78995	-2.22141	0.785853	-2.82675	0.00470223	0.0195868
NT5C	516.66	-0.476208	0.16848	-2.82649	0.00470605	0.0195875
MRPS31	501.582	-0.366184	0.129558	-2.82641	0.00470734	0.0195878
MRPL16	1545.07	-0.589532	0.208636	-2.82565	0.00471847	0.019624
MAD2L2	470.771	-0.697153	0.246795	-2.82482	0.00473066	0.0196595
CLIP1	3388.35	-0.350067	0.123929	-2.82474	0.00473192	0.0196597
ANKRD36C	104.222	-0.717903	0.254162	-2.82459	0.0047341	0.0196614
TRIM56	2004.68	-0.402926	0.142652	-2.82454	0.00473483	0.0196614
MOCS1	1035.99	-0.362798	0.128449	-2.82446	0.00473599	0.0196614
IPP	165.158	-0.478587	0.169513	-2.8233	0.00475316	0.0197129
MAN1A1	448.757	-0.368314	0.130556	-2.82112	0.00478563	0.0198267
CASP10	170.628	-0.472526	0.167543	-2.82033	0.00479737	0.0198703
SPRED2	2209.13	-0.306378	0.108686	-2.81893	0.0048184	0.0199386
DFFB	110.35	-0.588239	0.208683	-2.81881	0.0048202	0.0199392
MIPOL1	203.987	-0.787959	0.279744	-2.81671	0.00485184	0.0200305
RFC1	3559.33	-0.316363	0.112317	-2.81669	0.00485219	0.0200305
PIGK	1827.14	-0.344811	0.122467	-2.81553	0.00486968	0.0200975
SELL	47.6701	-1.08995	0.387247	-2.81461	0.00488366	0.0201348
HAUS8	1098.61	-0.626809	0.22271	-2.81446	0.00488589	0.0201348
VPS45	1165.67	-0.31437	0.111699	-2.81444	0.00488618	0.0201348
RBL1	1456.54	-0.68975	0.245088	-2.81429	0.00488847	0.0201356
SUOX	294.115	-0.366559	0.13025	-2.81427	0.00488888	0.0201356
CLUAP1	162.972	-0.496836	0.176587	-2.81355	0.00489977	0.0201753
LIMK2	417.183	-0.426761	0.151701	-2.81317	0.00490558	0.0201889
GOLGA6L4	31.7672	-0.940455	0.334354	-2.81275	0.00491193	0.0202099
DNMT1	12136.3	-0.562448	0.200012	-2.81207	0.00492241	0.0202419
NLGN2	1720.27	-0.35351	0.125726	-2.81176	0.00492717	0.020252
TMTC3	1211.45	-0.475821	0.169265	-2.81111	0.00493712	0.0202825
CEP72	326.521	-0.51475	0.183128	-2.81087	0.0049408	0.0202925
FMNL1-DT	307.66	-0.579751	0.206367	-2.80931	0.00496471	0.0203601
CPS1	387.516	-0.350042	0.124607	-2.80918	0.00496679	0.020363
TSPAN2	20.1348	-1.23045	0.438086	-2.8087	0.00497418	0.0203881
PIK3CA	1004.7	-0.355598	0.126641	-2.80792	0.0049862	0.0204322
B3GALT5	246.035	-0.807842	0.287713	-2.8078	0.0049881	0.0204348
ACOT9	1348.97	-0.413005	0.147123	-2.80721	0.0049972	0.0204513
TYMS	1219.19	-0.800803	0.28529	-2.80697	0.00500095	0.0204597
MICAL2	6924.33	-0.527548	0.188061	-2.8052	0.00502855	0.0205483
DCK	826.134	-0.643025	0.229301	-2.80428	0.00504295	0.0206019
ZNF333	509.837	-0.398644	0.14222	-2.80301	0.00506285	0.0206675
SLC25A28	846.035	-0.405675	0.144741	-2.80276	0.00506673	0.0206782
ACADL	21.2972	-1.30345	0.465146	-2.80224	0.00507497	0.0207013
BEND4	8.61335	-2.11935	0.756629	-2.80104	0.00509384	0.0207625
BUB3	8633.7	-0.537358	0.191996	-2.79881	0.00512917	0.0208855
SGPL1	1768.24	-0.351731	0.125699	-2.7982	0.00513887	0.0209155
CKAP2L	1408.56	-0.81859	0.292544	-2.79818	0.00513914	0.0209155
LINC02057	19.3847	-1.65608	0.591883	-2.79799	0.00514215	0.0209225
MSH2	1777.41	-0.539515	0.19285	-2.79758	0.00514868	0.0209437
TAF9	1535.4	-0.449534	0.160701	-2.79733	0.00515272	0.0209549
LSM6	580.146	-0.734151	0.262523	-2.79652	0.00516559	0.0209993
FANCB	118.107	-0.903316	0.323031	-2.79637	0.00516795	0.0209993
ABHD14B	458.75	-0.439965	0.157389	-2.7954	0.00518358	0.0210539
IL17RC	534.63	-0.434031	0.155273	-2.79528	0.0051855	0.0210564
RPL39L	370.356	-0.700482	0.250606	-2.79515	0.00518757	0.0210595
HMGB1	9681.93	-0.51573	0.184619	-2.79347	0.00521453	0.0211485
NAA20	1854.8	-0.475922	0.170377	-2.79335	0.00521645	0.0211485
FAM135A	414.797	-0.413711	0.148113	-2.79322	0.00521867	0.0211485
HCG23	18.85	-1.22869	0.440188	-2.79129	0.00524981	0.0212664
SKA1	533.576	-1.23977	0.444162	-2.79126	0.0052504	0.0212664
SCUBE3	129.11	-0.583992	0.209305	-2.79015	0.00526834	0.0213284
RAB15	138.934	-0.62127	0.222785	-2.78865	0.00529274	0.0214111
POLG	1965.37	-0.295686	0.106045	-2.7883	0.00529853	0.0214291
GACAT2	26.2419	-1.11609	0.400301	-2.78812	0.00530148	0.0214357
DNAJC1	1131.11	-0.337712	0.121144	-2.78769	0.00530849	0.0214586
PCTP	529.831	-0.333421	0.119612	-2.78751	0.00531146	0.0214653
SLC38A9	601.483	-0.341359	0.122504	-2.78651	0.00532786	0.0215144
HECW1	60.7143	-0.878405	0.315476	-2.78438	0.00536302	0.0216466
PJA1	656.342	-0.376068	0.13507	-2.78425	0.00536519	0.0216499
LINC01478	64.0131	-0.717943	0.257948	-2.78329	0.00538111	0.0217087
PARP3	673.373	-0.287997	0.103484	-2.783	0.00538585	0.0217224
FAM126A	1026.04	-1.24255	0.446612	-2.78218	0.00539956	0.0217723
PRDM8	1540.85	-0.367994	0.132317	-2.78115	0.0054166	0.0218301
MTREX	1033.98	-0.408248	0.146802	-2.78095	0.00542008	0.0218386
PPT1	4416.87	-0.427537	0.153761	-2.78053	0.005427	0.0218447
TMEM123	9310.54	-0.415155	0.149339	-2.77995	0.00543673	0.0218784
PSMC3IP	382.031	-0.489608	0.176128	-2.77984	0.00543865	0.0218807
PLXND1	1991.59	-0.341545	0.122906	-2.77892	0.00545405	0.0219372
RGS9	368.022	-0.674205	0.242763	-2.77721	0.00548271	0.0220341
OLFML2B	41.2649	-1.28964	0.464432	-2.77682	0.0054894	0.0220518
CCP110	745.685	-0.470749	0.169559	-2.77631	0.00549802	0.02207
LAP3	1898.13	-0.500652	0.180354	-2.77595	0.00550411	0.022082
CEP295	440.403	-0.563871	0.203128	-2.77595	0.00550415	0.022082
FRMD4A	569.576	-0.437545	0.157673	-2.77501	0.00551999	0.0221307
DNAH14	295.539	-0.440448	0.158747	-2.77454	0.00552802	0.0221519
OAS3	876.063	-1.25404	0.452126	-2.77366	0.00554289	0.0221926
NT5DC1	493.65	-0.399084	0.14394	-2.77258	0.00556142	0.0222526
RAPGEF3	141.391	-0.642704	0.231921	-2.77122	0.00558462	0.0223343
C12orf75	2104.04	-0.731955	0.264309	-2.76931	0.00561748	0.022438
MTCL1	2863.65	-0.382582	0.138301	-2.76629	0.00566981	0.0226022
EXO1	939.98	-0.829009	0.299704	-2.76609	0.00567322	0.022609
EXPH5	73.957	-0.782855	0.283024	-2.76603	0.00567431	0.022609
NEDD1	1498.47	-0.541531	0.195849	-2.76504	0.00569155	0.0226665
MYH9	37227.7	-0.324331	0.117312	-2.76468	0.00569794	0.0226863
FAM124A	44.6802	-0.896434	0.324463	-2.76283	0.00573034	0.0228097
MASTL	1277.45	-0.641019	0.232099	-2.76184	0.0057477	0.0228732
FBXO21	1592.75	-0.370393	0.134121	-2.76163	0.00575129	0.0228762
L1CAM	2791.08	-0.506104	0.183271	-2.76151	0.00575348	0.0228793
SLC30A5	1137.24	-0.28056	0.1016	-2.76141	0.00575525	0.0228807
STK17B	906.857	-0.347274	0.125787	-2.7608	0.00576599	0.0229177
WDR91	211.102	-0.450294	0.163179	-2.75951	0.00578878	0.0229913
ACSF3	559.433	-0.311264	0.112804	-2.75932	0.00579209	0.022997
DOCK2	643.8	-0.518751	0.188064	-2.75838	0.00580882	0.0230482
MIR138-1	9.34306	-2.11787	0.767997	-2.75766	0.00582174	0.0230825
TMED4	2790.9	-0.278302	0.100947	-2.7569	0.00583529	0.0231192
BCOR	583.574	-0.440554	0.159824	-2.7565	0.00584235	0.0231301
FSBP	45.6365	-2.13424	0.774399	-2.756	0.00585125	0.0231483
MSN	24615.5	-0.478126	0.173491	-2.75592	0.0058527	0.0231483
LMNB1	4379.78	-0.750924	0.272604	-2.75464	0.0058757	0.0232336
NAP1L1	25258.9	-0.354634	0.128776	-2.75388	0.00588926	0.0232816
TXNRD2	379.612	-0.389979	0.141642	-2.75327	0.00590029	0.0233137
STXBP3	1068.23	-0.327139	0.118842	-2.75273	0.00591009	0.0233424
ASF1B	2927.46	-0.71498	0.259775	-2.75231	0.00591772	0.023354
FAH	544.474	-0.408407	0.148444	-2.75126	0.00593674	0.0234119
TXNDC16	368.277	-0.549616	0.199829	-2.75043	0.00595175	0.0234653
CWC25	1198.56	-0.305413	0.111065	-2.74986	0.00596202	0.0235001
PLAC1	18.4592	-1.31954	0.479909	-2.74956	0.00596756	0.0235105
USP37	433.223	-0.535678	0.194872	-2.74888	0.00597999	0.023548
TDG	1351	-0.452771	0.164747	-2.74828	0.00599091	0.0235852
HTATSF1	2408.18	-0.299894	0.109125	-2.74816	0.00599313	0.0235882
LTB4R2	81.8248	-0.710497	0.258566	-2.74784	0.00599896	0.0235939
SEMA3E	33.5761	-1.30339	0.47455	-2.74659	0.00602186	0.0236724
TRAF3IP2-AS1	43.3022	-0.819837	0.298667	-2.74499	0.00605133	0.0237709
ZNF442	42.0382	-0.849118	0.309346	-2.74488	0.0060533	0.0237723
ZNF230	230.592	-0.583623	0.212628	-2.74481	0.00605463	0.0237723
NFIX	2982.73	-0.335726	0.122329	-2.74445	0.0060613	0.0237927
FHIP1B	718.574	-0.277489	0.101169	-2.74284	0.00609103	0.0238861
INPP1	1080.33	-0.294718	0.107459	-2.7426	0.00609542	0.0238975
PCGF5	1936.26	-0.280255	0.1022	-2.74222	0.00610255	0.0239139
TRABD	1083.5	-0.36234	0.132186	-2.74113	0.00612278	0.0239815
IPO5	7167.92	-0.453574	0.165517	-2.74034	0.00613749	0.0240275
S100PBP	851.39	-0.362334	0.13223	-2.74019	0.00614044	0.0240332
NDUFAF2	1104.79	-0.595628	0.217527	-2.73818	0.00617797	0.0241625
FHL2	869.246	-0.588994	0.215112	-2.73808	0.00617983	0.0241639
DYNC2I2	2410.89	-0.489039	0.178622	-2.73784	0.0061844	0.0241759
N6AMT1	202.255	-0.473052	0.172793	-2.73768	0.00618752	0.0241823
SF3A3	4925.04	-0.399199	0.145831	-2.73741	0.00619249	0.0241958
SHROOM2	212.256	-0.611386	0.223406	-2.73665	0.00620679	0.0242458
PPP1R9A	183.895	-0.526221	0.192302	-2.73644	0.00621081	0.0242513
SNX5	3421.88	-0.423622	0.154809	-2.73642	0.00621119	0.0242513
ENOSF1	1064.21	-0.333734	0.122041	-2.73461	0.0062455	0.0243526
S100A3	507.6	-0.734081	0.268445	-2.73457	0.00624619	0.0243526
WDR89	403.255	-0.547687	0.200441	-2.7324	0.0062874	0.0244896
GPM6A	16.477	-1.35127	0.494635	-2.73186	0.00629776	0.0245181
EPHB6	16.4755	-1.59603	0.584322	-2.73142	0.00630617	0.0245449
CDK2	1484.05	-0.552393	0.202272	-2.73095	0.00631528	0.0245685
FXYD5	4582.45	-0.412	0.151034	-2.72787	0.00637455	0.0247701
RTN1	64.3597	-1.0298	0.377513	-2.72786	0.00637476	0.0247701
GRHPR	2083.37	-0.29486	0.108114	-2.72732	0.00638509	0.0248043
L2HGDH	594.576	-0.580672	0.212944	-2.72687	0.0063938	0.0248262
DYSF	1151	-0.648956	0.238063	-2.72599	0.00641095	0.0248808
TDRD3	406.953	-0.476934	0.174977	-2.7257	0.00641654	0.0248943
WRN	499.392	-0.414054	0.151939	-2.72513	0.00642765	0.0249195
AKAP12	663.479	-1.44484	0.530242	-2.72487	0.00643276	0.0249294
CREBZF	4121.55	-0.347002	0.127585	-2.71976	0.00653285	0.025287
RAD23A	6220.75	-0.271414	0.0998427	-2.71842	0.00655947	0.0253718
ISG15	426.677	-0.607934	0.223769	-2.7168	0.00659169	0.02547
GADD45A	1203.21	-0.546976	0.201335	-2.71675	0.00659256	0.02547
MRPS33	340.091	-0.525206	0.193332	-2.7166	0.0065956	0.02547
PHACTR1	44.7734	-0.902865	0.332356	-2.71656	0.00659633	0.02547
SUGT1	1408.85	-0.319005	0.11743	-2.71656	0.0065964	0.02547
PFDN2	1807.71	-0.535438	0.197104	-2.71653	0.0065971	0.02547
UBXN2A	790.644	-0.394896	0.1454	-2.71593	0.00660908	0.0254904
FRMPD4	41.7997	-0.953631	0.351137	-2.71584	0.00661078	0.0254908
PRPF18	170.814	-0.626625	0.230744	-2.71567	0.00661409	0.0254975
PLEKHG2	1206.3	-0.314175	0.115707	-2.71526	0.00662234	0.0255171
SORL1	24.7866	-1.00136	0.369042	-2.71341	0.0066595	0.0256392
TLCD4	424.933	-0.613484	0.226097	-2.71336	0.00666038	0.0256392
ARHGAP31	757.785	-0.399961	0.147421	-2.71305	0.00666672	0.0256575
SEC63	3354.22	-0.305223	0.112517	-2.71269	0.00667399	0.0256786
CTC1	1108.79	-0.266931	0.0984203	-2.71215	0.00668486	0.0257089
MSL2	863.36	-0.282994	0.104347	-2.71204	0.00668712	0.0257115
CDC42BPA	5124.54	-0.459278	0.169368	-2.71172	0.00669355	0.0257175
CCDC85C	875.139	-0.640171	0.236201	-2.71028	0.00672267	0.0258113
ULK3	576.44	-0.32816	0.121091	-2.71002	0.006728	0.0258256
ZNF718	258.695	-0.596362	0.220081	-2.70973	0.00673371	0.0258414
NUP54	1171.57	-0.62051	0.229024	-2.70936	0.00674129	0.0258643
FAM86B3P	52.3458	-0.760745	0.280853	-2.7087	0.00675478	0.0259043
PVT1	414.232	-0.568348	0.209852	-2.70833	0.00676228	0.0259264
SYDE2	119.306	-0.61223	0.226076	-2.70808	0.00676742	0.0259399
APIP	1093.66	-0.581923	0.214941	-2.70737	0.00678195	0.0259832
ZFAND4	114.089	-0.731048	0.270069	-2.70689	0.00679166	0.0260081
ALDH1B1	1008.9	-0.581065	0.214726	-2.70608	0.0068083	0.0260657
SFXN4	580.33	-0.579313	0.2141	-2.7058	0.00681393	0.0260748
GLMN	435.392	-0.623816	0.230597	-2.70522	0.00682586	0.0260957
ZNF75A	881.67	-0.364314	0.134733	-2.70396	0.00685184	0.0261728
SLC25A15	311.284	-0.664777	0.245895	-2.7035	0.00686137	0.0262005
SCRN1	6537.29	-0.252587	0.0935106	-2.70116	0.00690981	0.0263418
NOS1AP	79.3384	-0.644728	0.238855	-2.69925	0.00694963	0.0264686
MLXIPL	310.633	-0.581907	0.215775	-2.69682	0.00700045	0.0266433
ZNF131	1897.36	-0.312116	0.115771	-2.69596	0.00701852	0.0266932
ZNF217	1619.22	-0.383612	0.142301	-2.69577	0.00702259	0.0267024
DOP1B	511.606	-0.473825	0.175794	-2.69534	0.00703162	0.0267241
COX3	173466	-0.427579	0.158692	-2.6944	0.00705152	0.0267871
ACBD6	1144.15	-0.345098	0.128153	-2.69285	0.00708432	0.0268801
MRPL9	737.259	-0.401273	0.149033	-2.6925	0.00709182	0.026901
C10orf55	28.3011	-0.965612	0.358643	-2.6924	0.00709396	0.026901
MFNG	44.2986	-0.805736	0.299369	-2.69145	0.00711421	0.0269484
POGK	1674	-0.318734	0.118428	-2.69138	0.00711566	0.0269484
RPL3	20014.5	-0.407466	0.151433	-2.69073	0.0071295	0.0269881
MRPS18A	540.659	-0.347901	0.129336	-2.68991	0.00714717	0.027036
TRMT12	109.301	-0.570823	0.212289	-2.68889	0.00716891	0.0270747
ENPP4	1191.68	-0.295649	0.109952	-2.68889	0.00716908	0.0270747
ANKIB1	1739.31	-0.263193	0.097882	-2.68888	0.00716915	0.0270747
DMAC2L	385.592	-0.352925	0.131266	-2.68863	0.00717461	0.0270827
SRGAP2C	647.553	-0.312766	0.11634	-2.68838	0.00718005	0.0270968
AUNIP	261.759	-0.787129	0.292905	-2.68732	0.00720274	0.0271634
EPS8L2	4769.39	-0.485783	0.180883	-2.68562	0.00723945	0.0272827
RIPOR3	40.5912	-0.833502	0.31075	-2.68223	0.00731338	0.0275292
FRMD8	867.651	-0.332174	0.123872	-2.68159	0.00732742	0.0275651
IFITM3	3683.57	-0.408705	0.152413	-2.68156	0.00732803	0.0275651
RBMX2	585.11	-0.37	0.137984	-2.68148	0.0073298	0.0275653
ANP32A	3575.93	-0.434417	0.16202	-2.68125	0.00733473	0.0275718
[truncated: 2,711 more rows]

## Sheet: Fig. 6
Fig. 6a
	DCIS				DCIS mutp53 R280K
100	1.37871	1.3283	1.36718	1.4297	1.36437	1.33782	1.35656	1.34447
NT	0.821266	0.850512	0.870343	1.05262	1.21722	1.26591	1.05307	0.936986
NCT	0.584963	0.504856	0.570904	0.639462	0.661631	0.545808	0.673297	0.489093
JPH	0.608143	0.500833	0.773976	0.877035	0.686298	0.6462	0.822716	0.777808
NCT/JPH	0.4389	0.3845	0.5296	0.597618	0.448	0.4898	0.4178	0.33213
Fig. 6b
	empty	mutp53 R175H	mutp53 R280K
NT	4.5	48.5	39.5
	16	40	31
	2.5	39.5	60.5
	6	13	25.5
NCT	19	19	21
	2.5	3.5	5
	15.5	17	14
	1	10	12.5
JPH	4	3	6.5
	18.5	18	21.5
	4	10.5	12
Fig. 6c
	empty NT				p53 R280K NT				p53 R175H NT			empty + NCT503/JPH203			p53 R280K + NCT503/JPH203			p53 R175H + NCT503/JPH203
0	0	0	0	0	0	0	0	0	0	0	0	0	0	0	0	0	0	0	0	0
6	4.332	7.488	15.028	12.1945	18.225	21.4455	16.224	19.7635	11.374	9.7865	20.384	4.84	6.0835	4.84	11.2995	11.492	5.3125	4.114	7.5	5.29
12	27.744	37.975	43.4875	36.8	65.6395	61.7625	47.628	53.9955	56.3954	46.4	50.9535	14.4	34.983	20.28	29.6595	28.83	15.3	16.9	10.935	12.615
18	81.25	128.562	97.5375	107.911	275.684	173.225	142.884	148.84	158.994	130.235	121.835	70	94.08	92.5	105.056	96.64	78.652	86.25	18.7395	50.625
24	328.104	304.2	318.291	275.2	566.155	435.655	494.1	445.5	410.478	404.942	369.8	265.243	204.768	225.504	225.134	224.375	242.122	223.767	297.6	119.556
Fig. 6d
	empty				p53 R175H			p53 R280K
NT	328.104	304.2	318.291	275.2	410.478	404.942	369.8	566.155	435.655	494.1	445.5
NCT503/JPH203	265.243	204.768	225.504		223.767	297.6	119.556	225.134	224.375	242.122
Fig. 6e
	empty				p53 R175H			p53 R280K
NT	0.4265	0.4287	0.4193	0.3635	0.538	0.487	0.4449	0.548	0.4845	0.457	0.5145
NCT503/JPH203	0.303	0.3303	0.423		0.312	0.31	0.2097	0.2262	0.28	0.3371

## Sheet: Fig. 7
Fig. 7b
	100% AA											25% AA										5% AA
#1	95.571	104.429	127.905	82.9497	89.1456	112.723	94.7323	92.5449	102.58	98.2315	99.1886	77.7263	82.3721	93.6929	95.2079	87.8865	76.9099	80.1295	69.2547	55.3908	36.78	69.7863	90.1893	73.2644	66.2452	62.8571	60.3203	46.4873	79.7834
#3	116.257	83.7427	78.2338	123.932	97.8341	93.6162	114.536	107.69	98.8991	93.4106		55.9077	56.9998	58.4578	62.3708	30.4664	57.9648	64.3269	61.9731	51.661	52.822	51.1238	50.2582	54.0703	61.5204	54.4129	55.5035	39.326	38.2126
#7	84.6191	116.845	98.5358	87.1408	112.397	100.462						52.5434	53.0023	37.6134	63.3246	62.1476	70.2521					23.2733	25.3255	44.4965	50.6433	10.3838
#9	97.4089	93.6651	97.4729	97.4634	115.334	100.143	86.8158	113.041				83.6847	81.651	91.9162	80.541	93.9349	90.2541	91.434	95.5203			78.4878	83.2957	95.9847	83.5284	90.6231
#12	103.907	101.717	94.3755	102.311	103.606	94.0838	94.4289	98.9304	106.641			102.072	88.2249	102.305	89.4285	92.4179	76.6668	82.3437	83.3068			72.4688	91.2631	75.2483	80.9673	52.8956	61.7022	64.0224
#13	155.606	74.2739	70.1202	100	101.294	98.7063						123.626	54.8676	60.6802	60.5279	64.1407	87.0242	113.964				92.9979	46.5399	49.8639	41.3044	96.1228
#15	111.838	116.777	71.3852	115.786	87.8986	96.3158	99.9092	97.3469				77.1899	124.271	114.142	99.6602	79.6068	106.803	100.091	97.7889			84.0394	90.2797	71.9859	65.5667	80.5735
Fig. 7c
	PDO #1
100	95.571	104.429	127.905	82.9497	89.1456	112.723	94.7323	92.5449	102.58	98.2315	99.1886
25	77.7263	82.3721	93.6929	95.2079	87.8865	76.9099	80.1295	69.2547	55.3908	36.78
NCT	98.1051	101.266	112.151	100.329	130.104	50.056	53.0916
JPH	90.2356	76.7547	137.827	119.871	131.448	65.6705	72.3376
NJ	57.4127	79.1662	84.1208	61.2014	46.6952	95.5099	63.1005	46.8125
Dasa	43.1091	52.5542	78.6022	89.892
	PDO #3
100	116.257	83.7427	78.2338	123.932	97.8341	93.6162	114.536	107.69	98.8991	93.4106
25	55.9077	56.9998	58.4578	62.3708	30.4664	57.9648	64.3269	61.9731	51.661	52.822
NCT	62.0261	66.4039	99.5328	87.0494	87.013	77.4893	48.0647	52.8032
JPH	70.1445	67.4334	96.4701	77.4476	81.8577	68.3355	66.2125	67.7818
NJ	61.6627	48.3012	84.1208	61.2014	77.6986	52.2118	54.407	44.1803
Dasa	54.6518	69.2676	88.3107
	PDO #7
100	84.6191	116.845	98.5358	87.1408	112.397	100.462	112.832	87.1677
25	52.5434	53.0023	37.6134	63.3246	62.1476	70.2521	32.9829	59.2779
NCT	60.4719	47.5801	55.4362	64.4145
JPH	54.1924	54.9335	60.0658	70.8735	64.8285
NJ	35.5968	34.5908	62.6223	62.4456	58.5451
Dasa	56.3071	44.5961	34.7045	43.5639
	PDO #9
100	97.4089	93.6651	97.4729	97.4634	115.334	100.143	86.8158	113.041
25	83.6847	81.651	91.9162	80.541	93.9349	90.2541	91.434	95.5203
NCT	69.4807	70.3027	75.3497	57.5918	74.0159	59.7903
JPH	85.3689	77.6623	49.1354	69.1088	55.6221	70.2116
NJ	47.4341	72.7933	24.0178	41.4984	28.7862	46.5616
Dasa	45.6544	44.9828	59.6367	63.6045
	PDO #12
100	103.907	101.717	94.3755	102.311	103.606	94.0838	94.4289	98.9304	106.641
25	102.072	88.2249	102.305	89.4285	92.4179	76.6668	82.3437	83.3068
NCT	68.7561	76.7675	77.0232	79.1981	58.2545	49.0384	52.0293
JPH	77.5649	79.7679	90.8192	79.2142	55.2351	60.4572	50.6459
NJ	72.1215	58.5675	53.7593	52.7482	40.4808	46.5272	43.0619
Dasa	40.7845	34.908	13.6898	42.398
	PDO #13
100	155.606	74.2739	70.1202	100	101.294	98.7063
25	123.626	54.8676	60.6802	60.5279	64.1407	87.0242	113.964
NCT	18.7963	36.8679	40.6618	41.3044	96.1228
JPH	76.2417	33.5782	49.6642	36.2095	32.3712
NJ	16.7188	13.7589	18.2374	36.7463	21.2237	22.0218
Dasa	31.6229	37.9363	18.0525	40.8997
	PDO #15
100	111.838	116.777	71.3852	115.786	87.8986	96.3158	99.9092	100.091
25	77.1899	124.271	114.142	99.6602	79.6068	106.803	97.3469	97.7889
NCT	13.5128	37.4041	65.1827	63.2768	48.9661	70.9859	78.8247
JPH	79.4827	58.4423	69.0217	65.2741	73.8176
NJ	10.6427	4.15856	61.5307	50.9295	47.7057	61.7059	63.8055
Dasa	8.17223	68.9545	55.6555	53.7485

[truncated: 15 more sheets: Suppl. Fig. 1, Suppl. Fig. 1 unprocessed WB, Suppl. Fig. 2, Suppl. Fig. 3, scRNAseq DEGs SF3, Suppl. Fig. 4, Suppl. Fig. 4 unprocessed WB, Suppl. Fig. 5, Suppl. Fig.5 unprocessed WB, Suppl. Fig. 6, Suppl. Fig. 6 unprocessed WB, Suppl. Fig. 7, Suppl. Fig. 7 unprocessed WB, Suppl. Fig. 8, Suppl. Fig.8 unprocessed WB ]
